# Supplementary material for: Quantile Regression for Longitudinal Functional Data with Application to Feed Intake of Lactating Sows
Source: J Agric Biol Environ Stat. 2024 Feb 6;30(1):211–30. doi: 10.1007/s13253-024-00601-5 (PMC11885350; doi:10.1007/s13253-024-00601-5)
Supplement: Supplementary file 2 — (zip 1175 KB) [file 13253_2024_601_MOESM2_ESM.zip]

Archive with 36 entries (34 files):
- Revised supplementary/
- __MACOSX/._Revised supplementary
- Revised supplementary/Supplementary.tex
- __MACOSX/Revised supplementary/._Supplementary.tex
- Revised supplementary/.DS_Store
- __MACOSX/Revised supplementary/._.DS_Store
- Revised supplementary/qgam_vs_aqmm_all_scenarios_conditional_and_marginal.pdf
- __MACOSX/Revised supplementary/._qgam_vs_aqmm_all_scenarios_conditional_and_marginal.pdf
- Revised supplementary/curves_example.pdf
- __MACOSX/Revised supplementary/._curves_example.pdf
- Revised supplementary/boxplot_difference_linpred_methods.pdf
- __MACOSX/Revised supplementary/._boxplot_difference_linpred_methods.pdf
- Revised supplementary/.texpadtmp/
- __MACOSX/Revised supplementary/._.texpadtmp
- Revised supplementary/comp_beta1s_beta2s.pdf
- __MACOSX/Revised supplementary/._comp_beta1s_beta2s.pdf
- Revised supplementary/betast12_different_times.pdf
- __MACOSX/Revised supplementary/._betast12_different_times.pdf
- Revised supplementary/comp_betast1_vs_betast2_Qerrors.pdf
- __MACOSX/Revised supplementary/._comp_betast1_vs_betast2_Qerrors.pdf
- Revised supplementary/pred_Diff_model_vs_boot.pdf
- __MACOSX/Revised supplementary/._pred_Diff_model_vs_boot.pdf
- Revised supplementary/bibliography.bib
- __MACOSX/Revised supplementary/._bibliography.bib
- Revised supplementary/.texpadtmp/main.synctex.gz
- Revised supplementary/.texpadtmp/main.bbl
- Revised supplementary/.texpadtmp/Supplementary.out
- Revised supplementary/.texpadtmp/Supplementary.bbl
- Revised supplementary/.texpadtmp/Supplementary.synctex.gz
- Revised supplementary/.texpadtmp/main.out
- Revised supplementary/.texpadtmp/Supplementary.log
- Revised supplementary/.texpadtmp/Supplementary.aux
- Revised supplementary/.texpadtmp/Supplementary.blg
- Revised supplementary/.texpadtmp/main.aux
- Revised supplementary/.texpadtmp/main.log
- Revised supplementary/.texpadtmp/main.blg
