# Supplementary material for: Quantile Regression for Longitudinal Functional Data with Application to Feed Intake of Lactating Sows
Source: J Agric Biol Environ Stat. 2024 Feb 6;30(1):211–30. doi: 10.1007/s13253-024-00601-5 (PMC11885350; doi:10.1007/s13253-024-00601-5)
Supplement: Supplementary file 2 — (zip 1175 KB) [file 13253_2024_601_MOESM2_ESM.zip › Revised supplementary/Supplementary.tex]

\documentclass[12pt]{article}
\usepackage[margin=1in]{geometry}
\usepackage{setspace} \doublespacing

\usepackage[utf8]{inputenc}                 
\usepackage{microtype}                     
\usepackage[english]{babel}
\usepackage{emptypage}
\usepackage{indentfirst}
\usepackage{booktabs}  
\usepackage{tabularx} 
\usepackage{listings} 
\usepackage[font=small]{quoting}  
\usepackage{amsmath,amssymb,amsthm}                                   
\usepackage{chngpage,calc}   
\usepackage[dvipsnames]{xcolor}    
\usepackage{lipsum}
\usepackage{eurosym} 
\usepackage{hyperref} 
\usepackage{xr-hyper}
\usepackage{indentfirst}
\usepackage{authblk}
\usepackage{textcomp}
\usepackage{verbatim}
\usepackage{varwidth}
\usepackage{bbm}

\usepackage{natbib}


\usepackage[noend]{algpseudocode}
\usepackage{dsfont}
\usepackage{float}
\usepackage[caption = false]{subfig}
\usepackage[final]{graphicx}
\usepackage{tasks}
\usepackage{courier}
\usepackage{gensymb}
\usepackage{multirow}
\usepackage[shortlabels]{enumitem}
\usepackage{gensymb}
\usepackage{bm}

\usepackage{marginnote}
\reversemarginpar
\newcommand{\andersmarginnote}[1]{\marginnote{\textcolor{green}{#1}}}
\newcommand{\hellemarginnote}[1]{\marginnote{\textcolor{blue}{#1}}}

\newcommand{\lauramarginnote}[1]{\marginnote{\textcolor{red}{#1}}}
\newcommand{\ammarginnote}[1]{\marginnote{\textcolor{olive}{#1}}}

\usepackage{graphicx}


\DeclareMathOperator*{\argmin}{arg\,min}

\makeatletter
\def\BState{\State\hskip-\ALG@thistlm}
\makeatother

\newcommand{\vect}[1]{\boldsymbol{#1}}
\newtheorem{remark}{Remark}
\newtheorem{definition}{Definition}

\usepackage{titlesec}
\usepackage[dvipsnames]{xcolor}
\usepackage{epstopdf}
\usepackage{wrapfig}
\usepackage{verbatim}
\usepackage{pbox}
\usepackage{fancyhdr}
\usepackage{float}
\usepackage{adjustbox}
\usepackage{tikz} 


\fancyhf{} 
\renewcommand{\headrulewidth}{0pt}


\makeatletter
\newcommand*{\centerfloat}{%
	\parindent \z@
	\leftskip \z@ \@plus 1fil \@minus \textwidth
	\rightskip\leftskip
	\parfillskip \z@skip}
\makeatother
\renewcommand{\arraystretch}{1}
\usepackage{acro}
\usepackage{setspace}


\acsetup{first-style=short}
\usepackage{ragged2e}

\usepackage{minipage-marginpar}
\usepackage{placeins}
\usepackage{float}

\usepackage{listings}
\lstset{language=Matlab,%
	basicstyle=\small\ttfamily,
	numbers=left,
	numberstyle=\tiny,
	stepnumber=2,
	frame=lines
}

\usepackage{afterpage}

\usepackage{algorithm2e}

\usepackage[flushleft]{threeparttable}


\usepackage{graphicx}


\usepackage{mathrsfs,upref} 

\newtheorem{theorem}{Theorem}[section]
\newtheorem{lemma}[theorem]{Lemma}

\theoremstyle{definition}

\newtheorem{proposition}[theorem]{Proposition}
\newtheorem{corollary}[theorem]{Corollary}
\newtheorem{example}[theorem]{Example}
\newtheorem{xca}[theorem]{Exercise}

\theoremstyle{remark}

\usepackage{enumitem}
\newlist{steps}{enumerate}{1}
\setlist[steps, 1]{label = \textbf{Step \arabic*}:}

\makeatletter
\newcommand*{\rom}[1]{\expandafter\@slowromancap\romannumeral #1@}
\makeatother
\numberwithin{equation}{section}
\newcommand{\abs}[1]{\lvert#1\rvert}
\newcommand{\blankbox}[2]{
	%
	\parbox{\columnwidth}{\centering
		\setlength{\fboxsep}{0pt}%
		\fbox{\raisebox{0pt}[#2]{\hspace{#1}}}%
	}%
}

\newlength\myindent
\setlength\myindent{2em}
\newcommand\bindent{%
	\begingroup
	\setlength{\itemindent}{\myindent}
	\addtolength{\algorithmicindent}{\myindent}
}
\newcommand\eindent{\endgroup}

\usepackage{verbatimbox}


\renewcommand{\thepage}{S\arabic{page}}  
\renewcommand{\thesection}{S\arabic{section}}   
\renewcommand{\thetable}{S\arabic{table}}   
\renewcommand{\thefigure}{S\arabic{figure}}

\externaldocument{main}


\title{Supplementary material to \textit{Quantile regression for longitudinal functional
data with application to feed intake of lactating sows}}
\author{}


\begin{document}
\maketitle
\noindent
We include here supporting material related to our work. In particular, Section \ref{sec:simulations} comprises our simulation study, Section \ref{sec:extra_application} includes additional results concerning the data application, and Section~\ref{sec:implement} briefly describes supplementary files with R code.


\section{Simulations}
\label{sec:simulations}
\noindent
We examine the performance of fQGAM in simulation studies. 
Moreover, we compare it to an extension of the estimation method introduced by \cite{geraci2019}.
His framework, called additive quantile mixed model (AQMM), also relies on
spline representations of non-linear terms, but differs from QGAM in
two ways: The check function is smoothed at zero in a different way than in
\cite{doi:10.1080/01621459.2020.1725521} and, more importantly, a pseudo-likelihood is obtained from a working assumption that residuals are distributed according to the asymmetric Laplace distribution (ALD)
combined with Laplacian integration of the random intercepts. 
The \texttt{R} package \texttt{aqmm}, with an implementation of AQMM, is an add-on to package \texttt{lqmm} and is available at 
GitHub, \href{https://github.com/marco-geraci/aqmm}{https://github.com/marco-geraci/aqmm}.
We rely on this implementation to extend AQMM to include functional data covariates, and we call it``fAQMM".
At the current state, the package does not allow for out-of-sample prediction of quantiles, neither is a straightforward computation of the functional coefficient and smooth effect for model \eqref{eq:Y_sim_beta_st}. Hence, comparison of the two methods is somewhat limited. 
Notice that fAQMM is faster than fQGAM because it deals with fewer parameters (a subject-to-subject variance rather than the subject-specific parameters). For the reference scenario in the setting analysed in Section \ref{sec:simulations_betas} and over 20 simulation replicates, \texttt{qgam} takes an average of 2.5 minutes to converge, while \texttt{aqmm} only 8.85 seconds, using a MacBook Pro with 2,4 GHz 8-Core Intel Core i9 processor and 32 GB of RAM.


We intended to compare fQGAM to the estimation method proposed by \cite{FDboost}, which allows to perform scalar-on-function quantile regression with computations based on boosting \citep{10.1214/07-STS242, SCHMID2008298} and is available in the \texttt{R} package $\texttt{FDboost}$. However, we did not manage to get reliable results, and we refrain from showing them.


\subsection{Data generation}
\label{sec:simulations_data_generation}
\noindent
We simulate data $\{(Y_{ij}, W_{ij,h}, u_i, t_{ij},s_h)\}_{ijh}$, with $i=1,\ldots,N$ denoting subject and $j=1,\ldots,n$ denoting observation number within subject. For simplicity we use the same number of repeated measures for all subjects, and furthermore let the longitudinal time stamps be equally spaced in $\mathcal{T} = [0,1]$ for all subjects. 

The covariate functions are observed with Gaussian noise on an equally-spaced dense grid of $H=100$ points,
\begin{equation*}
%	\label{X_obs_sim}
W_{ij,h} = X_{ij}(s_h) + \epsilon_{ij,h}, %\hspace{5mm} i=1,..,N \hspace{1mm} j=1,..,n_i,
\end{equation*}
where $\epsilon_{ij,h} \stackrel{iid}{\sim} N(0,0.25^2)$. %In particular we use $W_{ij,h}$ is observed, not $X_{ij}(s_h)$.
Inspired by simulation studies in \cite{Goldsmith2012} and \cite{kundu2016}, we generate the functional covariates as
\begin{equation}
	\label{X_true_sim}
	X_{ij}(s) = c_{0,ij} + c_{1,ij} \phi_1(s) + c_{2,ij} \phi_2(s) + c_{3,ij} \phi_3(s) + c_{4,ij} \phi_4(s) + c_{5,ij}s %\hspace{5mm} i=1,..,N \hspace{1mm} j=1,..,n_i,
\end{equation}
where $\phi_1(s)=\sin(2\pi s)$, $\phi_2(s)=\cos(2\pi s)$, $\phi_3(s)=\sin(4\pi s)$, $\phi_4(s)=\cos(4\pi s)$, and $s\in \mathcal{S} =(0,1]$. We use coefficients $c_{0,ij},c_{5,ij} \stackrel{iid}{\sim}N(3,1)$, while $c_{1,ij}\stackrel{iid}{\sim}N(0,2)$ , $c_{2,ij}\stackrel{iid}{\sim}N(0,1)$, $c_{3,ij}\stackrel{iid}{\sim}N(0,0.5)$ and $c_{4,ij}\stackrel{iid}{\sim}N(0,0.25)$.


The response $Y_{ij}$ is constructed as
\begin{equation}
	\label{eq:Y_sim_beta_st}
	Y_{ij} = \alpha(t_{ij}) + \int_\mathcal{S} X_{ij}(s)\beta(s,t_{ij}) ds  + u_i + \left(1 + \gamma\int_\mathcal{S} X_{ij}(s)ds \right)e_{ij} 
        % \hspace{5mm} i=1,..,N \hspace{1mm} j=1,..,n_i,
\end{equation}
where $u_i \stackrel{iid}{\sim} N(0, \sigma_u^2)$ is a subject-specific intercept, $\alpha(t) = \log(5t + 1)$ is the smooth intercept with respect to the longitudinal time $t_{ij}\in \mathcal{T} = [0,1]$, $\gamma \geq 0$ is a heteroskedasticity parameter, and $e_{ij}\stackrel{iid}{\sim} N(0,\sigma_e^2)$, where $\sigma_e>0$. 
The coefficient function $\beta(\cdot,\cdot)$ is specified later. Importantly, the response is generated by means of the true underlying $X(\cdot)$ rather than the observations $W_{ij,h}$, so a smoothing step is carried out as part of the estimation procedure.


For $\tau \in (0,1)$ the implied conditional quantile model is
\begin{equation}
\begin{split}
	Q_{Y_{ij}| X_{ij}, u_i}^\tau(t_{ij}) &= \alpha(t_{ij}) + \sigma_e\Phi^{-1}(\tau) + \int_\mathcal{S} \left(\beta(s,t_{ij}) + \gamma\sigma_e\Phi^{-1}(\tau)\right)X_{ij}(s)ds + u_i\\
	&= \alpha^\tau(t_{ij}) + \int_\mathcal{S} \beta^\tau(s,t_{ij}) X_{ij}(s) ds  + u_i
\end{split}
\label{eq:Q_sim_beta_st}
\end{equation}
where $\Phi$ is the CDF of the standard Gaussian distribution, and the definitions of the functions $\alpha^\tau(\cdot)$ and $\beta^\tau(\cdot,\cdot)$ appear from formula above.
Notice that $\alpha^\tau(\cdot)$ differs from 
$\alpha(\cdot)$ unless $\tau=0.5$, and that $\beta^\tau(\cdot,\cdot)$ differs from $\beta(\cdot,\cdot)$ unless $\tau=0.5$ and/or $\gamma=0$.


We assess the performance in a variety of scenarios obtained by varying the sample size $N$, the group/cluster size $n_i$, the distribution of the errors $e_{ij}$, and the heteroskedasticity factor $\gamma$. Our scenario of reference, named D, is the heteroskedastic case ($\gamma=0.5$) at quantile level $\tau=0.1$, with $N=200$, $n_i = n = 10$, $\sigma_e^2 = 0.5$, $\sigma_u / \sigma_e = 1.5$.
We study three simplifications
of this scenario, namely scenarios A ($\tau=0.5$, $\gamma=0$), B ($\tau=0.5$, $\gamma=0.5$), and C ($\tau=0.1$, $\gamma=0$). Hence, scenarios A–D arise from combinations
of homoskedasticity/heteroskedasticity at low quantile level/median, with all other features kept the same.  Five other variations of scenario D are considered: E ($N=300$), F ($n=15$), G ($e_{ij} \stackrel{iid}{\sim} ALD$), H ($e_{ij} \stackrel{iid}{\sim} t_3$), I ($\sigma_u=0$) and J ($\sigma_u/\sigma_e=2$). An overview of the scenarios is listed in Table \ref{table:scenarios}.
For each scenario we consider 200 replications.
\begin{table}[H]
\centering
\begin{tabular}{c||ccccccc}
 
  & $\tau$ & $\gamma$ & $N$ & $n$ & $\sigma_e^2$ & $\sigma_u/\sigma_e$ & $e_{ij}$ 
  \\ 
  \hline
      A &$0.5^*$&$0^*$ &200&10&0.5&1.5&Normal
  \\ B &$0.5^*$&0.5&200&10&0.5&1.5&Normal
  \\ C &0.1&$0^*$ &200&10&0.5&1.5&Normal
  \\ D &0.1&0.5&200&10&0.5&1.5&Normal
  \\ \hline E &0.1&0.5&$300^*$&10&0.5&1.5&Normal
  \\ F &0.1&0.5&200&$15^*$&0.5&1.5&Normal
  \\ G &0.1&0.5&200&10&0.5&1.5&ALD${}^*$ 
  \\ H &0.1&0.5&200&10&0.5&1.5&$t_3^*$ 
  \\ I &0.1&0.5&200&10&0.5&0${}^*$&Normal
  \\ J &0.1&0.5&200&10&0.5&2${}^*$&Normal
  \\ 
   \hline
\end{tabular}
\caption{Description of quantile level and parameter values used in the simulation scenarios. Asterisks $(^*)$ denote values or error distributions where the scenario differs from scenario D.} 
\label{table:scenarios}
\end{table}


\subsection{Time-invariant regression coefficient}
\label{sec:simulations_betas}
\noindent
Consider first the situation where the regression parameter is time-invariant, $\beta(s)$. We consider two cases, namely $\beta_1(s)=\sqrt{2}\cos(2\pi s)$ and $\beta_2(s)=s$.

As a first step, we smooth the noisy observations $\{ W_{ij,h}\}_{ijh}$ with FACE at a PVE of 99.99\% in order to get $\widehat X_{ij}(\cdot)$.
Figure \ref{fig:eg_hatX_simu} shows 50 realizations of observed curves and the corresponding estimated functions from a dataset generated from the benchmark scenario. 
The estimation of the quantile regression parameters $\alpha^\tau(\cdot)$ and $\beta^\tau(\cdot)$ is based on modeling each of them using ten cubic regression splines.  
\begin{figure}[H]
  \center
\includegraphics[width=\textwidth]{curves_example.pdf}
	\caption{Fifty observed (left panel) and smoothed (right panel) functional covariates from a realization of functional data in our simulation setup. Five curves are coloured to better show the features of the simulated functions.}
\label{fig:eg_hatX_simu}
\end{figure}


\subsubsection*{Effect of changing quantile level of estimation, heteroskedasticity, sample size or error distribution}
\noindent
This section is devoted to the estimation results when the conditional model \eqref{eq:Q_sim_beta_st} is adopted. Overall, the estimates of the coefficient functions reproduce the features of the true coefficient functions. Estimates for scenario D are shown in Figure \ref{fig:beta1_vs_beta2_simu_qgam}.
\begin{figure}[H]
\center
\includegraphics[width=\textwidth]{comp_beta1s_beta2s.pdf}
\caption{Estimated functional coefficients, $\hat\beta^\tau(\cdot)$, in scenario D when data are simulated with
  $\beta(s) = \beta_1(s)$ (on the left) and  $\beta(s) = \beta_2(s)$ (on the right). The red curves represent the true coefficient functions, $\beta^\tau(\cdot)$.}
\label{fig:beta1_vs_beta2_simu_qgam}
\end{figure}


We now turn our attention to the linear predictors 
$Q_{Y_{ij}|, X_{ij},0}^\tau(t_{ij})=\alpha^\tau(t_{ij})+\int_{\mathcal{S}}\beta^\tau(s)X_{ij}(s)\, ds$
and the corresponding estimates $\hat Q_{Y_{ij}|, X_{ij},0}^\tau(t_{ij})=\hat\alpha^\tau(t_{ij})+\int_{\mathcal{S}} \hat\beta^\tau(s)X_{ij}(s)\, ds$.
Notice that quantiles are computed without subject-specific effects, namely and is therefore interpreted as the $\tau$-quantile for an average subject.
For each replicate we compute the root mean squared error, i.e.\
$\text{RMSE}\left(\hat Q_0^\tau\right)= \sqrt{\frac 1M \sum_{i,j} \left( \hat Q_{Y_{ij}|, X_{ij},0}^\tau(t_{ij}) -  Q_{Y_{ij}|, X_{ij},0}^\tau(t_{ij})\right)^2}$
where $M=nN$ is the total number of observations. 
The two upper rows of Figure \ref{fig:errors_beta1_vs_beta2_simu} assess the estimation in the conditional model. The left and right columns show the RMSE and bias computed as $\text{bias}\left( \hat Q_0^\tau\right)= \frac 1M \sum_{i,j}  \left( \hat Q_{Y_{ij}|, X_{ij},0}^\tau(t_{ij}) -Q_{Y_{ij}|, X_{ij},0}^\tau(t_{ij})\right)$, from fQGAM (in red) and fAQMM (in blue), respectively.

We start with scenarios A--D, corresponding to combinations of quantile level $\tau$ and heteroskedasticity level. For both choices of functional coefficient $\beta(s)$, fQGAM and fAQMM show similar behavior for estimation at the median (scenarios A and B). 
In scenario C, the boxplots of the RMSE are still comparable, but bias in the estimation is introduced for both choices of $\beta(s)$ and for both methods. 
In scenario D, the two estimation methods show similar results for $\beta_1(s)$, but fAQMM has smaller absolute bias and smaller RMSE than fQGAM for $\beta_2(s)$.


Recall that scenarios E and F are the same as scenario D, except that the number of observations is increased by 50\%, either by increasing the number of subjects (E) or the number of repeated measurements per subject (F).  The behavior is the same as for scenario D. In particular, the bias persists for both methods. Notice that the bias for $\beta_2(s)$  has different directions for the two methods.

Next, we consider two more settings in which we either sample the residual terms $e_{ij}$ in equation~\eqref{eq:Y_sim_beta_st} independently from an ALD centred in 0 with skewness parameter $\tau = 0.1$ (equal to the target quantile) and scale parameter $\rho >0$ (scenario G) or independently from a scaled Student $t$-distribution with three degrees of freedom (scenario H). In both cases we scale the distributions such that their variance is equal to 0.5,  
i.e., the value of $\sigma_e^2$ from the benchmark setting,
such that the relative level of variation between subject-specific effects and error terms is preserved. More specifically, for the ALD we set $\rho = \frac{\sigma_e(\tau(1-\tau))}{\sqrt{1-2\tau + 2\tau^2}}$ \citep{doi:10.1080/03610920500199018}. Notice that the definitions of $\alpha^\tau(\cdot)$ and $\beta^\tau(\cdot)$ also change compared to scenario D with Gaussian residual terms. 
The fQGAM estimator has better properties than fAQMM for scenario G, for
$\beta_1(s)$ as well as $\beta_2(s)$, but results are not as consistent for scenario
H. Notice that RMSE and absolute bias for fQGAM are smaller for scenario G compared
to scenario D, so there is more information about the quantiles in the
data when residuals are ALD rather than Gaussian. To our surprise,
the same is not the case for fAQMM. RMSE and bias for fQGAM are similar
for scenario H and D, indicating that fQGAM is not very sensitive to
heavy-tailed residual distributions.


\begin{figure}[H]
\center
\includegraphics[width=12cm]{qgam_vs_aqmm_all_scenarios_conditional_and_marginal.pdf}
	\caption{Results for the conditional and marginal models (top two and bottom two rows, respectively). For the former, we compare results for the fAQMM (blue) and the fQGAM (red). For the latter, we show the results arising from the fQGAM estimation only. For both models, boxplots of the RMSE and bias of the linear predictor $\hat Q_0^\tau$ (first and second column, respectively) when data are simulated with $\beta(s) = \beta_1(s)$ (first row) and $\beta(s) = \beta_2(s)$ (second row) are shown.}

\label{fig:errors_beta1_vs_beta2_simu}
\end{figure}


In summary, fQGAM and fAQMM show some differences when it comes to the estimation of conditional quantiles.
In the following sections, we focus solely on fQGAM, since its current implementation allows to extract several quantities of interest as well as to fit a variety of models.
Further results regarding the linear predictor and the estimated smooth intercept and functional coefficient are provided in Table \ref{table:additional_results_simu}. In particular, the average bias, average standard deviation and average RMSE (averaged over the 200 replicates) are reported to give an indication of the contributions of mean and variation, respectively, to the RMSE. 
The table also reports the average RMSE of the linear predictor for out-of-sample prediction, called $Q_{0,oos}^\tau$: For each of the 200 replicates, we simulated extra data (test data) consisting of 200 subjects with 10 repeated measures each, and compared the true and estimated linear predictor. The in-sample and out-of-sample RMSE do not differ. The table also lists the RMSE for a marginal estimator (see details below) and two extra scenarios (see Table~\ref{table:scenarios}). Finally, we report the median over the 200 replicates of the integrated squared errors of the estimated smooth intercept and functional coefficient, namely 
$\text{ISE}(\hat\alpha^\tau) = \int_{\mathcal{S}} \left(\hat\alpha^\tau(t) - \alpha^\tau(t)\right)^2\, dt$, and 
$\text{ISE}(\hat\beta^\tau) = \int_{\mathcal{S}} \left(\hat\beta^\tau(s) - \beta^\tau(s)\right)^2\, ds$. 


\begin{table}[H]
\label{table:additional_results_simu}
\centerline{
\begin{tabular}{rc||ccccccc}
& Scenario &  ${\text{bias}(\hat Q_0^\tau)}$  &  ${\text{SD}(\hat Q_0^\tau)}$  &  ${\text{RMSE}(\hat Q_0^\tau)}$  &  ${\text{RMSE}(\hat Q_{0,oos}^\tau)}$  &  ${\text{RMSE}\left(\widehat{mQ^{\tau,lin}}\right)}$ & $\text{ISE}(\hat{\alpha}^\tau)$ & $\text{ISE}(\hat{\beta}^\tau)$\\ 
    \cline{2-9}
   \parbox[t]{2mm}{\multirow{10}{*}{\rotatebox[origin=c]{90}{$\beta_1(s)$}}}&
A & 0.00 & 0.06 & 0.09 & 0.09 & 0.11 & 0.01 & 0.01
  \\ & B & 0.00 & 0.14 & 0.16 & 0.16 & 0.17 & 0.03 & 0.04
  \\ & C & -0.09 & 0.08 & 0.13 & 0.14 & 0.76 & 0.02 & 0.01
  \\ & D& -0.24 & 0.21 & 0.33 & 0.33 & 0.42 & 0.06 & 0.06
  \\ &  E & -0.23 & 0.18 & 0.30 & 0.30 & 0.38 & 0.05 & 0.05
  \\&  F & -0.24 & 0.18 & 0.30 & 0.31 & 0.41 & 0.04 & 0.06
  \\&  G & -0.11 & 0.09 & 0.16 & 0.16 & 0.64 & 0.01 & 0.02 
  \\&  H & -0.32 & 0.19 & 0.38 & 0.38 & 0.56 & 0.07 & 0.06
  \\&  I & -0.03 & 0.20 & 0.22 & 0.22 & 0.22 & 0.06 & 0.06
  \\&  J &  -0.26 & 0.22 & 0.36 & 0.36 & 0.63 & 0.08 & 0.07
  \\ 
     \cline{2-9}
     \cline{2-9}


\parbox[t]{2mm}{\multirow{10}{*}{\rotatebox[origin=c]{90}{$\beta_2(s)$}}} & 
A & 0.00 & 0.04 & 0.08 & 0.08 & 0.09 & 0.00 & 0.00 
  \\& B & 0.00 & 0.12 & 0.16 & 0.16 & 0.16 & 0.03 & 0.01
  \\& C & -0.09 & 0.06 & 0.13 & 0.13 & 0.76 & 0.02 & 0.00
  \\& D& -0.24 & 0.19 & 0.32 & 0.32 & 0.40 & 0.06 & 0.02
  \\& E & -0.24 & 0.16 & 0.29 & 0.29 & 0.38 & 0.04 & 0.01
  \\& F & -0.21 & 0.14 & 0.26 & 0.26 & 0.36 & 0.04 & 0.01
  \\& G & -0.10 & 0.08 & 0.14 & 0.14 & 0.61 & 0.01 & 0.00
  \\& H & -0.31 & 0.18 & 0.37 & 0.37 & 0.54 & 0.07 & 0.02 
  \\& I & 0.00 & 0.17 & 0.19 & 0.19 & 0.19 & 0.05 & 0.01
  \\& J & -0.27 & 0.19 & 0.34 & 0.34 & 0.60 & 0.05 & 0.02
  \\ 
    \cline{2-9}
\end{tabular}

}
\caption{Average over 200 replications of bias, standard deviation, in-sample RMSE of the linear predictor, out-of-sample
  RMSE of the linear
  predictor
   and in-sample RMSE of the
  linear predictor obtained with the marginal model (from second to sixth columns), as well as sample median over 200 replications of the ISE for the estimated smooth intercept and functional coefficient (seventh and eighth columns, respectively). Results are shown for the two choices of functional coefficient $\beta(s)$.}
\end{table}


\subsubsection*{Conditional vs.\ marginal quantile regression}
\label{sec:simulations_cond_vs_marg}
\noindent
We first describe the distinction between conditional and marginal quantile models. The marginal quantiles may not inherit the linear structure from the conditional ones.
This is important to bear in mind if we aim at the conditional model, since a marginal estimator, ignoring dependence within clusters, may be biased.


We illustrate the point with the following example, inspired by \cite{battagliola2022} but changed to include a functional covariate and longitudinal time. 
Assume that the data generating process of the response is \eqref{eq:Y_sim_beta_st} such that the level $\tau$ conditional quantile of $Y_{ij}$ given both $X_{ij}(\cdot)$ and $u_i$ takes the form \eqref{eq:Q_sim_beta_st}.
The \textit{marginal quantile} -- that is the quantile of $Y_{ij}$ only conditional on $X_{ij}(\cdot)$ -- is
\begin{equation}\label{eq:margmodel}
  mQ_{Y_{ij} |  X_{ij}}^\tau(t_{ij}) = \alpha(t_{ij}) +\int_\mathcal{S} \beta(s,t_{ij})X_{ij}(s) ds + \sigma_e \Phi^{-1}(\tau)\sqrt{\frac{\sigma_u^2}{\sigma_e^2} + \left( 1 + \gamma  \int_\mathcal{S} X_{ij}(s) ds \right)^2 }.
\end{equation}
 We will refer to this as the marginal quantile even though it is conditional on $X_{ij}(\cdot)$, and thus distinguish between conditional and marginal quantiles depending on whether we condition with respect to $u_i$ or not.

If there is no dependence across repeated measurements ($\sigma^2_u=0$, implying that $u_i=0$ for all $i$), then
the conditional and the marginal quantile coincide. Moreover, the coefficient functions in the conditional and marginal model coincide at the median ($\tau=0.5$), and equal $\beta$ from the data generating model, since $\Phi^{-1}(0.5)=0$. 
However, if $\sigma_u^2>0$ and $\tau\neq 0.5$, the dependence of $X_{ij}(\cdot)$ takes a
different functional form in the marginal quantiles; it is not even a functional linear relationship. 
A linearization of the square root in (\ref{eq:margmodel}) as a function of $\int_\mathcal{S} X_{ij}(s) ds$ gives an indication of the target value for the marginal linear quantile regression model. In particular, if  $\sigma^2_u/\sigma_e^2$ is large compared to the variation of $\left(1 + \gamma \int_\mathcal{S} X_{ij}(s) ds\right)^2$, the regression coefficient function from the linearized marginal model differs from the regression coefficient function from the conditional model; the deviation is constant over $\mathcal{S}$ with the sign depending on $\Phi^{-1}(\tau).$


We now illustrate the effect of ignoring the cluster structure in the data. More specifically, as a supplement to the usual fQGAM estimation, we also fit a \textit{linear marginal quantile model} (without subject-specific terms)
\begin{equation}\label{eq:linearmargmodel}
	 mQ_{Y_{ij} |  X_{ij}}^{\tau,lin}(t_{ij}) = \alpha_m^\tau(t_{ij}) + \int_\mathcal{S} \beta_m^\tau(s,t_{ij}) X_{ij}(s) ds 
\end{equation}
with unknown coefficients $\alpha_m^\tau(\cdot)$ and $\beta_m^\tau(\cdot,\cdot)$; subscript $m$ is used to stress that these are coefficients in a marginal model for the quantiles. We use the \texttt{qgam} function as for the conditional model, with the exception that the term corresponding to random effects are removed (this, by the way, makes estimation much faster).
When $\tau=0.5$ and/or $\sigma_u=0$, then the marginal and the conditional models coincide, and we therefore expect the marginal and the conditional estimation approaches to give similar results. 
When $\gamma=0$, then equation \eqref{eq:linearmargmodel} has the correct functional form but $\alpha^\tau(\cdot)$ and $\alpha^\tau_m(\cdot)$ differ, so the two estimation methods have different targets. 
For other values of $\tau, \sigma_u$, and $\gamma$, equation \eqref{eq:linearmargmodel} does not even have the correct functional form. In other words, the model is misspecified, and there are no true values of $\alpha_m^\tau(\cdot)$ and $\beta_m^\tau(\cdot,\cdot)$. 


We check the misspecified model's ability to estimate the quantiles and thus compare the estimated quantiles from the model fits corresponding to the conditional and the (misspecified) marginal model, respectively. More specifcally, we carry out the analysis using $\beta(s) = \beta_1(s)$ and $\beta(s) = \beta_2(s)$ to generate data, let $\widehat{mQ_{Y_{ij} |  X_{ij}}^{\tau,lin}}(t_{ij})= \hat{\alpha}_m^\tau(t_{ij}) + \int_\mathcal{S} \hat{\beta}_m^\tau(s) X_{ij}(s) ds $ be the estimated linearized marginal quantile, and 
compute the corresponding RMSE, denoted $\text{RMSE}\left(\widehat{mQ^{\tau,lin}}\right)= \sqrt{\frac{1}{M}\sum_{i,j} \left(\widehat{mQ_{Y_{ij} |  X_{ij}}^{\tau,lin}}(t_{ij}) -Q_{Y_{ij}|, X_{ij},0}^\tau(t_{ij})\right)^2}$, see the last column in Table~\ref{table:additional_results_simu}. 


From the two bottom rows of Figure \ref{fig:errors_beta1_vs_beta2_simu} and the information in Table \ref{table:additional_results_simu} 
we see that results are similar for conditional and marginal estimation when $\tau=0.5$ (scenarios A and B) or $\sigma_u=0$ (scenario I).  
In all other cases the estimates from the marginal approach have larger absolute bias and RMSE compared to the estimates from the conditional approach.  
This was to be expected since the conditional and marginal approaches target different quantile models.
In summary, if one is interested in the conditional quantiles, then it is of great importance to take the within-subject dependence into account in the estimation procedure. 
%\color{black}


\subsubsection*{Assessment of model-based standard errors}

\noindent
The output from \texttt{qgam()} includes an estimated variance-covariance matrix for the set of model parameters, which can be used to compute model-based standard errors (SEs) for quantities of interest. 
We now check the validity of these SEs in scenario D with $\beta(s)=\beta_1(s)$.


Consider targets 
$D^\tau=\int_S \beta^\tau(s)\Delta X(s)\, ds$ 
%\color{black}
for $\Delta X(s)=\phi_1(s)$, $\Delta X(s)=\phi_2(s)$ and $\Delta X(s)=s$,
corresponding to the primary directions in the generation of $X_{ij}(\cdot)$, see equation \eqref{X_true_sim}, and 
$\Delta X(s)=X_{80}(s)-X_{20}(s)$ where $X_{20}(\cdot)$ and $X_{80}(\cdot)$ are the pointwise 20\% and 80\% quantiles in the distribution of $X_{ij}(\cdot)$.
The actual standard deviation over the 200 replicates
is about a factor 1.3 larger than the average of the standard errors computed from the variance-covariance matrix from \texttt{qgam()} for all the tested choices of $\Delta X(\cdot)$, meaning that the standard errors underestimate the actual variation of the estimators.
Moreover, we experience bias in the estimation of 
for some, but not all $\Delta X(\cdot)$ functions. This comes as no surprise considering the simulation results already reported.
As a consequence, in the application we implement the two bootstrap strategies, the block resampling and the one from \cite{battagliola2022}, the former aiming at reliable estimation of the variability and the latter aiming at bias adjustment.


\subsection{Time-varying regression coefficient}
\label{sec:simulations_betast}
\noindent
In this section we comment on simulations where the functional coefficient is allowed to vary with longitudinal time. Specifically, we generate data as in equation \eqref{eq:Y_sim_beta_st} with either $\beta(s,t)= \beta_1(s,t) = \sqrt{2}\cos(2\pi s)t$ or $\beta(s,t)= \beta_2(s,t) = st$. In both cases the functional coefficient is zero at $t=0$, increases linearly in $t$ and match those considered in Section \ref{sec:simulations_betas} at $t=1$. We consider scenarios A--D from above, i.e., the four combinations of $\gamma\in\{0, 0.5\}$ and $\tau\in\{0.5, 0.1\}$. 
For the representation of $\beta^\tau(\cdot,\cdot)$ we employ a tensor product smooth with five marginal cubic regression splines in the $s$ as well as the $t$ direction;
apart from this we proceed as in Section \ref{sec:simulations_betas}. Two-hundred replications are considered. 


As in the simpler case, the shape of the true functional coefficient is generally captured by the estimated coefficients, and it is also well identified that the amplitude increases with $t$, see Figure \ref{fig:betast1_vs_betast2_simu}. Estimation at the boundaries of $\mathcal{T}$ is
inherently challenging: Variation of the estimates close to 0.5 is
considerably smaller compared to variation at time points closer to 0
and 1. The distributions of RMSE and bias of the linear
predictor, shown in Figure \ref{fig:errors_st_simu}, are comparable with those in Figure \ref{fig:errors_beta1_vs_beta2_simu}, although with
slightly increased variation. 

\begin{figure}[H]
\center
\includegraphics[width=\textwidth]{betast12_different_times.pdf}
	\caption{Estimated functional coefficients in scenario D when data are simulated with $\beta(s,t) = \beta_1(s,t)$ (top row) and when $\beta(s,t) = \beta_2(s,t)$ (bottom row). We show the results for fixed longitudinal time points, namely $t=0.1$ (left column), $t=0.5$ (central column) and $t=0.9$ (right column). The red curves represent the true functional coefficients $\hat\beta^\tau(\cdot,t)$.}
\label{fig:betast1_vs_betast2_simu}
\end{figure}

\begin{figure}[H]
\center
\includegraphics[width=\textwidth]{comp_betast1_vs_betast2_Qerrors.pdf}
\caption{Boxplots of the RMSE and the bias of the linear predictor $\hat Q^{\tau,0}$ (first and second column respectively) in the cases where data are simulated with $\beta(s,t) = \beta_1(s,t)$ (first row) and $\beta(s,t) = \beta_2(s,t)$ (second row). See Table~\ref{table:scenarios} for a detailed explanation of the scenarios, but notice that data are now simulated with time-varying coefficients.
}
\label{fig:errors_st_simu}
\end{figure}


\section{Extra results from the application}
\label{sec:extra_application}
\noindent
Figure \ref{fig:application_compare_bootstrap} shows the estimated differences $ D^{\tau,*}(\cdot)$ obtained from block resampling and wild bootstrap data, respectively, for the young sows and at quantile level $\tau=0.1$. By construction, block resampling is centered about the estimate obtained from the data, while wild bootstrap allows for bias estimation as described in Section 3.4 in the main text.
Figure \ref{fig:application_qgam_aqmm_comparison} shows a comparison between estimated quantiles estimated with fQGAM and the fAQMM, method introduced at the beginning of Section \ref{sec:simulations}. The plot reveals that the estimated quantiles obtained by fQGAM and fAQMM differ systematically at quantile level 0.1, with fAQMM estimates on average around 0.2 larger than fQGAM estimates, while there are no such systematic differences at the median.


\begin{figure}[H]
\center
\includegraphics[width=\textwidth]{pred_Diff_model_vs_boot.pdf}
\caption{Estimated differences in quantiles between the pointwise 20\% and 80\%
temperature curves, obtained from 100 bootstrap datasets generated by
block resampling (left) and wild bootstrap (right)
for young sows at quantile level 0.1. The black curves represent $\hat{D}^\tau(\cdot)$, the
estimate obtained from the observed data.}
\label{fig:application_compare_bootstrap}
\end{figure}


\begin{figure}[H]
\center
\includegraphics[width=\textwidth]{boxplot_difference_linpred_methods.pdf}
	\caption{Boxplots representing the difference in estimated quantiles estimated by means of fQGAM and fAQMM. The difference is measured for each lactation day at $\tau=0.1$ and $\tau=0.5$ (first and second row respectively), for both young (dashed line) and old (solid line) sows.
}
\label{fig:application_qgam_aqmm_comparison}
\end{figure}


\clearpage


\section{Details about implementation}
\label{sec:implement}
\noindent
We include fQGAM\_example.html, where we show the implementation of fQGAM using \texttt{R}, comprising of the appropriate data preparation. To do so, we use the DTI data available in package \texttt{refund}. We futhermore show the results from the block and wild bootstrap procedures, code for which is also provided.


\bibliographystyle{apalike}

\bibliography{bibliography.bib}

\end{document}
