# Supplementary material for: Quantile Regression for Longitudinal Functional Data with Application to Feed Intake of Lactating Sows
Source: J Agric Biol Environ Stat. 2024 Feb 6;30(1):211–30. doi: 10.1007/s13253-024-00601-5 (PMC11885350; doi:10.1007/s13253-024-00601-5)
Supplement: Supplementary file 2 — (zip 1175 KB) [file 13253_2024_601_MOESM2_ESM.zip › Revised supplementary/bibliography.bib]

% Koenker - intro QR
@article{koenker1978regression,
	title={Regression quantiles},
	author={Koenker, Roger and Bassett Jr, Gilbert},
	journal={Econometrica},
	volume = {46},
	pages={33--50},
	year={1978},
	publisher={JSTOR}
}

@article{koner2023second,
		title={Second-Generation Functional Data},
		author={Koner, Salil and Staicu, Ana-Maria},
		journal={Annual Review of Statistics and Its Application},
		volume={10},
		pages={547--572},
		year={2023},
		publisher={Annual Reviews}
	}

@article{li2022inference,
  title={Inference in functional linear quantile regression},
  author={Li, Meng and Wang, Kehui and Maity, Arnab and Staicu, Ana-Maria},
  journal={Journal of Multivariate Analysis},
  volume={190},
  pages={104985},
  year={2022},
  publisher={Elsevier}
}

@article{chen2012modeling,
  title={Modeling repeated functional observations},
  author={Chen, Kehui and M{\"u}ller, Hans-Georg},
  journal={Journal of the American Statistical Association},
  volume={107},
  number={500},
  pages={1599--1609},
  year={2012},
  publisher={Taylor \& Francis}
}

% Kato 2012 - BIC
@article{kato2012estimation,
  title={Estimation in functional linear quantile regression},
  author={Kato, Kengo},
  journal={Annals of Statistics},
  volume={40},
  number={6},
  pages={3108--3136},
  year={2012},
  publisher={Institute of Mathematical Statistics}
}


% Fasiolo - qgam
@article{doi:10.1080/01621459.2020.1725521,
author = {Matteo Fasiolo and Simon N. Wood and Margaux Zaffran and Raphaël Nedellec and Yannig Goude},
title = {Fast Calibrated Additive Quantile Regression},
journal = {Journal of the American Statistical Association},
volume = {116},
number = {535},
pages = {1410--1412},
year  = {2021},
publisher = {Taylor & Francis},
doi = {10.1080/01621459.2020.1725521},

URL = { 
        https://doi.org/10.1080/01621459.2020.1725521
    
},
eprint = { 
        https://doi.org/10.1080/01621459.2020.1725521
    
}

}


% Lee 2014 - BIC for high dimesional data 
@article{doi:10.1080/01621459.2013.836975,
author = {Eun Ryung Lee and Hohsuk  Noh and Byeong U. Park},
title = {Model Selection via Bayesian Information Criterion for Quantile Regression Models},
journal = {Journal of the American Statistical Association},
volume = {109},
number = {505},
pages = {216-229},
year  = {2014},
publisher = {Taylor & Francis},
doi = {10.1080/01621459.2013.836975},

URL = { 
        https://doi.org/10.1080/01621459.2013.836975
    
},
eprint = { 
        https://doi.org/10.1080/01621459.2013.836975
    
}

}


 %Machado 1993 - BIC
@article{10.2307/3532232,
 ISSN = {02664666, 14694360},
 URL = {http://www.jstor.org/stable/3532232},
 abstract = {This paper studies the qualitative robustness properties of the Schwarz information criterion (SIC) based on objective functions defining M-estimators. A definition of qualitative robustness appropriate for model selection is provided and it is shown that the crucial restriction needed to achieve robustness in model selection is the uniform boundedness of the objective function. In the process, the asymptotic performance of the SIC for general M-estimators is also studied. The paper concludes with a Monte Carlo study of the finite sample behavior of the SIC for different specifications of the sample objective function.},
 author = {José A. F. Machado},
 journal = {Econometric Theory},
 number = {3},
 pages = {478--493},
 publisher = {Cambridge University Press},
 title = {Robust Model Selection and M-Estimation},
 volume = {9},
 year = {1993}
}

% Bissiri et al. - belief updata in qgam
@article{doi:10.1111/rssb.12158,
author = {Bissiri, P. G. and Holmes, C. C. and Walker, S. G.},
title = {A general framework for updating belief distributions},
journal = {Journal of the Royal Statistical Society: Series B (Statistical Methodology)},
volume = {78},
number = {5},
pages = {1103-1130},
keywords = {Decision theory, General Bayesian updating, Generalized estimating equations, Gibbs posteriors, Information, Loss function, Maximum entropy, Provably approximately correct Bayes methods, Self-information loss function},
doi = {10.1111/rssb.12158},
url = {https://rss.onlinelibrary.wiley.com/doi/abs/10.1111/rssb.12158},
eprint = {https://rss.onlinelibrary.wiley.com/doi/pdf/10.1111/rssb.12158},
abstract = {Summary We propose a framework for general Bayesian inference. We argue that a valid update of a prior belief distribution to a posterior can be made for parameters which are connected to observations through a loss function rather than the traditional likelihood function, which is recovered as a special case. Modern application areas make it increasingly challenging for Bayesians to attempt to model the true data-generating mechanism. For instance, when the object of interest is low dimensional, such as a mean or median, it is cumbersome to have to achieve this via a complete model for the whole data distribution. More importantly, there are settings where the parameter of interest does not directly index a family of density functions and thus the Bayesian approach to learning about such parameters is currently regarded as problematic. Our framework uses loss functions to connect information in the data to functionals of interest. The updating of beliefs then follows from a decision theoretic approach involving cumulative loss functions. Importantly, the procedure coincides with Bayesian updating when a true likelihood is known yet provides coherent subjective inference in much more general settings. Connections to other inference frameworks are highlighted.},
year = {2016}
}

% Islam Staicu
@article{doi:10.1111/rssc.12376,
author = {Staicu, Ana-Maria and Islam, Md Nazmul and Dumitru, Raluca and E. van Heugten},
title = {Longitudinal dynamic functional regression},
journal = {Journal of the Royal Statistical Society: Series C (Applied Statistics)},
volume = {69},
number = {1},
pages = {25-46},
keywords = {Functional data, Functional principal component analysis, Longitudinal study, Longitudinal functional regression, Penalization, Time-varying coefficient model},
doi = {10.1111/rssc.12376},
url = {https://rss.onlinelibrary.wiley.com/doi/abs/10.1111/rssc.12376},
eprint = {https://rss.onlinelibrary.wiley.com/doi/pdf/10.1111/rssc.12376},
abstract = {Summary The paper develops a parsimonious modelling framework to study the time-varying association between scalar outcomes and functional predictors observed at many instances, in longitudinal studies. The methods enable us to reconstruct the full trajectory of the response and are applicable to Gaussian and non-Gaussian responses. The idea is to model the time-varying functional predictors by using orthogonal basis functions and to expand the time-varying regression coefficient by using the same basis. Numerical investigation through simulation studies and data analysis show excellent performance in terms of accurate prediction and efficient computations, when compared with existing alternatives. The methods are inspired and applied to an animal science application, where of interest is to study the association between the feed intake of lactating sows and the minute-by-minute temperature throughout the 21 days of their lactation period. R code and an R illustration are provided.},
year = {2020}
}


% Park Staicu
article{RePEc:hin:jnljps:3743762,
  author={A. M. Staicu and S. Y. Park and S. M. Mendoza Benavides and E. van Heugten and C. Li},
  title={{Conditional Analysis for Mixed Covariates, with Application to Feed Intake of Lactating Sows}},
  journal={Journal of Probability and Statistics},
  year=2019,
  volume={2019},
  number={},
  pages={1-14},
  month={July},
  keywords={},
  doi={10.1155/2019/3743762},
  abstract={We propose a novel modeling framework to study the effect of covariates of various types on the conditional distribution of the response. The methodology accommodates flexible model structure, allows for joint estimation of the quantiles at all levels, and provides a computationally efficient estimation algorithm. Extensive numerical investigation confirms good performance of the proposed method. The methodology is motivated by and applied to a lactating sow study, where the primary interest is to understand how the dynamic change of minute-by-minute temperature in the farrowing rooms within a day (functional covariate) is associated with low quantiles of feed intake of lactating sows, while accounting for other sow-specific information (vector covariate).},
  url={https://ideas.repec.org/a/hin/jnljps/3743762.html}
}


@article{RePEc:hin:jnljps:3743762,
	abstract = {We propose a novel modeling framework to study the effect of covariates of various types on the conditional distribution of the response. The methodology accommodates flexible model structure, allows for joint estimation of the quantiles at all levels, and provides a computationally efficient estimation algorithm. Extensive numerical investigation confirms good performance of the proposed method. The methodology is motivated by and applied to a lactating sow study, where the primary interest is to understand how the dynamic change of minute-by-minute temperature in the farrowing rooms within a day (functional covariate) is associated with low quantiles of feed intake of lactating sows, while accounting for other sow-specific information (vector covariate).},
	author = {Park, S. Y. and Li, C. and Mendoza Benavides, S. M. and van Heugten, E. and Staicu, A. M.},
	date = {2019/07/16},
	date-added = {2022-05-05 11:48:03 +0200},
	date-modified = {2022-05-05 11:48:03 +0200},
	doi = {10.1155/2019/3743762},
	isbn = {1687-952X},
	journal = {Journal of Probability and Statistics},
	pages = {3743762},
	publisher = {Hindawi},
	title = {Conditional Analysis for Mixed Covariates, with Application to Feed Intake of Lactating Sows},
	url = {https://doi.org/10.1155/2019/3743762},
	volume = {2019},
	year = {2019},
	bdsk-url-1 = {https://doi.org/10.1155/2019/3743762}}


@book{wood2017generalized,
  title={Generalized Additive Models: An Introduction with R, Second Edition},
  author={Wood, S.N.},
  isbn={9781498728379},
  url={https://books.google.dk/books?id=JTkkDwAAQBAJ},
  year={2017},
  publisher={Chapman \& Hall/CRC, Boca Raton}
}
  series={Chapman \& Hall/CRC Texts in Statistical Science},


@article{doi:10.1080/03610920500199018,
  author = { Keming   Yu  and  Jin   Zhang },
  title = {A Three-Parameter Asymmetric Laplace Distribution and Its Extension},
  journal = {Communications in Statistics - Theory and Methods},
  volume = {34},
  number = {9-10},
  pages = {1867-1879},
  year  = {2005},
  publisher = {Taylor & Francis},
  doi = {10.1080/03610920500199018},
  
  URL = { 
  https://doi.org/10.1080/03610920500199018
  
  },
  eprint = { 
  https://doi.org/10.1080/03610920500199018
  
  }
  
  }
  
 @misc{brockhaus2017boosting,
    title={Boosting Functional Regression Models with FDboost},
    author={Sarah Brockhaus and David Rügamer and Sonja Greven},
    year={2017},
    eprint={1705.10662},
    archivePrefix={arXiv},
    primaryClass={stat.CO}
}


@article{xiao2016fast,
  title={Fast covariance estimation for high-dimensional functional data},
  author={Xiao, Luo and Zipunnikov, Vadim and Ruppert, David and Crainiceanu, Ciprian},
  journal={Statistics and Computing},
  volume={26},
  number={1-2},
  pages={409--421},
  year={2016},
  publisher={Springer}
}


@book{koenker_2005, 
place={Cambridge}, 
series={Econometric Society Monographs}, 
title={Quantile Regression}, 
DOI={10.1017/CBO9780511754098}, 
publisher={Cambridge University Press, New York}, 
author={Koenker, Roger},
year={2005}, 
collection={Econometric Society Monographs}}

@article{degras2017simultaneous,
  title={Simultaneous confidence bands for the mean of functional data},
  author={Degras, David},
  journal={Wiley Interdisciplinary Reviews: Computational Statistics},
  volume={9},
  number={3},
  pages={e1397},
  year={2017},
  publisher={Wiley Online Library}
}


@article{FDboost,
author = {Brockhaus, Sarah and Rügamer, David and Greven, Sonja},
year = {2020},
number = {10},
pages = {1--50},
title = {Boosting Functional Regression Models with {FD}boost},
volume = {94},
journal = {Journal of Statistical Software},
doi = {10.18637/jss.v094.i10}
}

@article{koenker2004quantile,
  title={Quantile regression for longitudinal data},
  author={Koenker, Roger},
  journal={Journal of Multivariate Analysis},
  volume={91},
  number={1},
  pages={74--89},
  year={2004},
  publisher={Elsevier}
}

@article{geraci2014linear,
  title={Linear quantile mixed models},
  author={Geraci, Marco and Bottai, Matteo},
  journal={Statistics and Computing},
  volume={24},
  number={3},
  pages={461--479},
  year={2014},
  publisher={Springer}
}

@book{koenker2017handbook,
  title={Handbook of Quantile Regression},
  author={Koenker, Roger and Chernozhukov, Victor and He, Xuming and Peng, Limin},
  year={2017},
  publisher={CRC Press, Boca Raton}
}

@article{YU2001437,
  title = "Bayesian quantile regression",
  journal = "Statistics \& Probability Letters",
  volume = "54",
  number = "4",
  pages = "437 - 447",
  year = "2001",
  issn = "0167-7152",
  doi = "https://doi.org/10.1016/S0167-7152(01)00124-9",
  url = "http://www.sciencedirect.com/science/article/pii/S0167715201001249",
  author = "Keming Yu and Rana A. Moyeed",
  keywords = "Asymmetric Laplace distribution, Bayesian inference, Markov chain Monte Carlo methods, Quantile regression",
  abstract = "The paper introduces the idea of Bayesian quantile regression employing a likelihood function that is based on the asymmetric Laplace distribution. It is shown that irrespective of the original distribution of the data, the use of the asymmetric Laplace distribution is a very natural and effective way for modelling Bayesian quantile regression. The paper also demonstrates that improper uniform priors for the unknown model parameters yield a proper joint posterior. The approach is illustrated via a simulated and two real data sets."
  }

@article{GALVAO201692,
  title = "Smoothed quantile regression for panel data",
  journal = "Journal of Econometrics",
  volume = "193",
  number = "1",
  pages = "92--112",
  year = "2016",
  issn = "0304-4076",
  doi = "https://doi.org/10.1016/j.jeconom.2016.01.008",
  url = "http://www.sciencedirect.com/science/article/pii/S0304407616300239",
  author = "Antonio F. Galvao and Kengo Kato",
  keywords = "Bias correction, Incidental parameters problem, Panel data, Quantile regression, Smoothing",
  abstract = "This paper studies fixed effects estimation of quantile regression models for panel data. Under an asymptotic framework where both the numbers of individuals and time periods grow at the same rate, we show that the fixed-effects estimator for the smoothed objective function has a limiting normal distribution with a bias in the mean, and provide the analytic form of the asymptotic bias. We propose a one-step bias correction estimator based on the analytic bias formula obtained from the asymptotic analysis. Importantly, our results cover the case that observations are dependent over time. We illustrate the effects of the bias correction through simulations."
  }

@article{doi:10.1111/j.1368-423X.2011.00349.x,
 author = {Canay, Ivan A.},
 title = {A simple approach to quantile regression for panel data},
 journal = {The Econometrics Journal},
 volume = {14},
 number = {3},
 pages = {368-386},
 keywords = {Deconvolution, Panel data models, Quantile regression, Two-step estimator},
 doi = {10.1111/j.1368-423X.2011.00349.x},
 url = {https://onlinelibrary.wiley.com/doi/abs/10.1111/j.1368-423X.2011.00349.x},
 eprint = {https://onlinelibrary.wiley.com/doi/pdf/10.1111/j.1368-423X.2011.00349.x},
 abstract = {Summary  This paper provides a set of sufficient conditions that point identify a quantile regression model with fixed effects. It also proposes a simple transformation of the data that gets rid of the fixed effects under the assumption that these effects are location shifters. The new estimator is consistent and asymptotically normal as both n and T grow.},
 year = {2011}
 }

@article{doi:10.1080/10485250500303015,
author = { Hervé   Cardot  and  Christophe   Crambes  and  Pascal   Sarda },
title = {Quantile regression when the covariates are functions},
journal = {Journal of Nonparametric Statistics},
volume = {17},
number = {7},
pages = {841-856},
year  = {2005},
publisher = {Taylor & Francis},
doi = {10.1080/10485250500303015},

URL = { 
        https://doi.org/10.1080/10485250500303015
    
},
eprint = { 
        https://doi.org/10.1080/10485250500303015
    
}

}


@article{https://doi.org/10.1111/j.1467-9868.2011.01008.x,
author = {Chen, Kehui and Müller, Hans-Georg},
title = {Conditional quantile analysis when covariates are functions, with application to growth data},
journal = {Journal of the Royal Statistical Society: Series B (Statistical Methodology)},
volume = {74},
number = {1},
pages = {67-89},
keywords = {Conditional distribution function, Conditional reference chart, Functional data analysis, Growth data analysis, Quantile analysis, Uniform weak convergence},
doi = {https://doi.org/10.1111/j.1467-9868.2011.01008.x},
url = {https://rss.onlinelibrary.wiley.com/doi/abs/10.1111/j.1467-9868.2011.01008.x},
eprint = {https://rss.onlinelibrary.wiley.com/doi/pdf/10.1111/j.1467-9868.2011.01008.x},
abstract = {Summary.  Motivated by the conditional growth charts problem, we develop a method for conditional quantile analysis when predictors take values in a functional space. The method proposed aims at estimating conditional distribution functions under a generalized functional regression framework. This approach facilitates balancing of model flexibility and the curse of dimensionality for the infinite dimensional functional predictors. Its good performance in comparison with other methods, both for sparsely and for densely observed functional covariates, is demonstrated through theory as well as in simulations and an application to growth curves, where the method proposed can, for example, be used to assess the entire growth pattern of a child by relating it to the predicted quantiles of adult height.},
year = {2012}
}


@article{greven2017general,
  title={A general framework for functional regression modelling},
  author={Greven, Sonja and Scheipl, Fabian},
  journal={Statistical Modelling},
  volume={17},
  number={1-2},
  pages={1--35},
  year={2017},
  publisher={Sage Publications Sage India: New Delhi, India}
}

@article{li2016inference,
  title={Inference in functional linear quantile regression},
  author={Li, Meng and Wang, Kehui and Maity, Arnab and Staicu, Ana-Maria},
  journal={Journal of Multivariate Analysis},
  volume=190,
  pages=104985,
  year={2022}
}


@article{GU2019,
 title = "Panel data quantile regression with grouped fixed effects",
 journal = "Journal of Econometrics",
 year = "2019",
 issn = "0304-4076",
 doi = "https://doi.org/10.1016/j.jeconom.2019.04.006",
 volume = "213",
 number = "1",
 pages = "68--91",
 url = "http://www.sciencedirect.com/science/article/pii/S0304407619300612",
 author = "Jiaying Gu and Stanislav Volgushev",
 abstract = "This paper introduces estimation methods for grouped latent heterogeneity in panel data quantile regression. We assume that the observed individuals come from a heterogeneous population with a finite number of types. The number of types and group membership is not assumed to be known in advance and is estimated by means of a convex optimization problem. We provide conditions under which group membership is estimated consistently and establish asymptotic normality of the resulting estimators. Simulations show that the method works well in finite samples when T is reasonably large."
 }

@article{doi:10.1002/jae.2520,
 author = {Harding, Matthew and Lamarche, Carlos},
 title = {Penalized Quantile Regression with Semiparametric Correlated Effects: An Application with Heterogeneous Preferences},
 journal = {Journal of Applied Econometrics},
 volume = {32},
 number = {2},
 pages = {342-358},
 doi = {10.1002/jae.2520},
 url = {https://onlinelibrary.wiley.com/doi/abs/10.1002/jae.2520},
 eprint = {https://onlinelibrary.wiley.com/doi/pdf/10.1002/jae.2520},
 abstract = {Summary This paper proposes new ℓ1-penalized quantile regression estimators for panel data, which explicitly allows for individual heterogeneity associated with covariates. Existing fixed-effects estimators can potentially suffer from three limitations which are overcome by the proposed approach: (i) incidental parameters bias in nonlinear models with large N and small T; (ii) lack of efficiency; and (iii) inability to estimate the effects of time-invariant regressors. We conduct Monte Carlo simulations to assess the small-sample performance of the new estimators and provide comparisons of new and existing penalized estimators in terms of quadratic loss. We apply the technique to an empirical example of the estimation of consumer preferences for nutrients from a demand model using a large transaction-level dataset of household food purchases. We show that preferences for nutrients vary across the conditional distribution of expenditure and across genders, and emphasize the importance of fully capturing consumer heterogeneity in demand modeling. Copyright © 2016 John Wiley \& Sons, Ltd.},
 year = {2017}
 }
 
@ARTICLE{RePEc:eee:econom:v:170:y:2012:i:1:p:76-91,
 title = {Asymptotics for panel quantile regression models with individual effects},
 author = {Kato, Kengo and Galvao, Antonio F. and Montes-Rojas, Gabriel},
 year = {2012},
 journal = {Journal of Econometrics},
 volume = {170},
 number = {1},
 pages = {76-91},
 abstract = {This paper studies panel quantile regression models with individual fixed effects. We formally establish sufficient conditions for consistency and asymptotic normality of the quantile regression estimator when the number of individuals, n, and the number of time periods, T, jointly go to infinity. The estimator is shown to be consistent under similar conditions to those found in the nonlinear panel data literature. Nevertheless, due to the non-smoothness of the objective function, we had to impose a more restrictive condition on T to prove asymptotic normality than that usually found in the literature. The finite sample performance of the estimator is evaluated by Monte Carlo simulations.},
 keywords = {Asymptotics; Fixed effects; Panel data; Quantile regression;},
 url = {https://EconPapers.repec.org/RePEc:eee:econom:v:170:y:2012:i:1:p:76-91}
 }
 
  @article{lamarche2010robust,
 title={Robust penalized quantile regression estimation for panel data},
 author={Lamarche, Carlos},
 journal={Journal of Econometrics},
 volume={157},
 number={2},
 pages={396--408},
 year={2010},
 publisher={Elsevier}
 }

%Updated ref (Helle 08.10.20)
@article{RePEc:cfr:cefirw:w0249,
    author = {Besstremyannaya, Galina and Golovan, Sergei},
    title = "{Reconsideration of a simple approach to quantile regression for panel data}",
    journal = {The Econometrics Journal},
    volume = {22},
    number = {3},
    pages = {292-308},
    year = {2019},
}

@article{galarza2017quantile,
	title={Quantile regression in linear mixed models: a stochastic approximation {EM} approach},
	author={Galarza, Christian E and Lachos, Victor H and Bandyopadhyay, Dipankar},
	journal={Statistics and its Interface},
	volume={10},
	number={3},
	pages={471--482},
	year={2017},
	publisher={NIH Public Access}
}

@article{Luo2012,
author = { Youxi   Luo  and  Heng   Lian  and  Maozai   Tian },
title = {Bayesian quantile regression for longitudinal data models},
journal = {Journal of Statistical Computation and Simulation},
volume = {82},
number = {11},
pages = {1635-1649},
year  = {2012},
publisher = {Taylor & Francis},
doi = {10.1080/00949655.2011.590488},
}

@book{ramsay2005functional,
  title={Functional Data Analysis},
  author={Ramsay, J. and Silverman, B.W.},
  isbn={9780387400808},
  lccn={2005923773},
  url={https://books.google.dk/books?id=mU3dop5wY\_4C},
  year={2005},
  edition = {second},
  publisher={Springer, New York}
}

@article{Goldsmith2012,
author = {J. Goldsmith and C.M. Crainiceanu and B. Caffo and D. Reich},
title = {Longitudinal Penalized Functional Regression for Cognitive Outcomes on Neuronal Tract Measurements},
journal = {Journal of the Royal Statistical Society, Series C (Applied Statistics)},
volume = {61},
number = {3},
pages = {453-469},
year  = {2012},
doi = {10.1111/j.1467-9876.2011.01031.x},
}

@article{YUAN2006813,
title = "{GACV} for quantile smoothing splines",
journal = "Computational Statistics \& Data Analysis",
volume = "50",
number = "3",
pages = "813--829",
year = "2006",
issn = "0167-9473",
doi = "https://doi.org/10.1016/j.csda.2004.10.008",
url = "http://www.sciencedirect.com/science/article/pii/S0167947304003184",
author = "Ming Yuan"
}

Manual{R,
    title = {R: A Language and Environment for Statistical Computing},
    author = {{R Core Team}},
    organization = {R Foundation for Statistical Computing},
    address = {Vienna, Austria},
    year = {2020},
    url = {https://www.R-project.org/},
  }

  @Manual{R,
    title = {R: A Language and Environment for Statistical Computing},
    author = {{R Core Team}},
    organization = {R Foundation for Statistical Computing},
    address = {Vienna, Austria},
    year = {2023},
    url = {https://www.R-project.org/},
  }


 Manual{refund,
    title = {refund: Regression with Functional Data},
    author = {Jeff Goldsmith and Fabian Scheipl and Lei Huang and Julia Wrobel and Chongzhi Di and Jonathan Gellar and Jaroslaw Harezlak and Mathew W. McLean and Bruce Swihart and Luo Xiao and Ciprian Crainiceanu and Philip T. Reiss},
    year = {2019},
    note = {R package version 0.1-21},
    url = {https://CRAN.R-project.org/package=refund},
  }
  
  Manual{refund,
    title = {refund: Regression with Functional Data},
    author = {Jeff Goldsmith and Fabian Scheipl and Lei Huang and Julia Wrobel and Chongzhi Di and Jonathan Gellar and Jaroslaw Harezlak and Mathew W. McLean and Bruce Swihart and Luo Xiao and Ciprian Crainiceanu and Philip T. Reiss},
    year = {2021},
    note = {R package version 0.1-24},
    url = {https://CRAN.R-project.org/package=refund},
  }

  @Manual{refund,
    title = {refund: Regression with Functional Data},
    author = {Jeff Goldsmith and Fabian Scheipl and Lei Huang and Julia Wrobel and Chongzhi Di and Jonathan Gellar and Jaroslaw Harezlak and Mathew W. McLean and Bruce Swihart and Luo Xiao and Ciprian Crainiceanu and Philip T. Reiss},
    year = {2023},
    note = {R package version 0.1-30},
    url = {https://CRAN.R-project.org/package=refund},
  }

  
  @Manual{qgam,
    title = {Fast calibrated additive quantile regression.},
    author = {Matteo Fasiolo and Yannig Goude and Raphael Nedellec and Simon N. Wood},
    year = {2017},
    url = {https://arxiv.org/abs/1707.03307},
  }
  
  @Manual{gamm4,
    title = {gamm4: Generalized Additive Mixed Models using 'mgcv' and 'lme4'},
    author = {Simon Wood and Fabian Scheipl},
    year = {2020},
    note = {R package version 0.2-6},
    url = {https://CRAN.R-project.org/package=gamm4},
  }

@article{Rice1991,
 ISSN = {00359246},
 URL = {http://www.jstor.org/stable/2345738},
 abstract = {We develop methods for the analysis of a collection of curves which are stochastically modelled as independent realizations of a random function with an unknown mean and covariance structure. We propose a method of estimating the mean function non-parametrically under the assumption that it is smooth. We suggest a variant on the usual form of cross-validation for choosing the degree of smoothing to be employed. This method of cross-validation, which consists of deleting entire sample curves, has the advantage that it does not require that the covariance structure be known or estimated. In the estimation of the covariance structure, we are primarily concerned with models in which the first few eigenfunctions are smooth and the eigenvalues decay rapidly, so that the variability is predominantly of large scale. We propose smooth nonparametric estimates of the eigen-functions and a suitable method of cross-validation to determine the amount of smoothing. Our methods are applied to data on the gaits of a group of 5-year-old children.},
 author = {John A. Rice and B. W. Silverman},
 journal = {Journal of the Royal Statistical Society, Series B},
 number = {1},
 pages = {233--243},
 publisher = {[Royal Statistical Society, Wiley]},
 title = {Estimating the Mean and Covariance Structure Nonparametrically When the Data are Curves},
 volume = {53},
 year = {1991}
}

@article{Yao2003,
 ISSN = {0006341X, 15410420},
 URL = {http://www.jstor.org/stable/3695444},
 abstract = {We present the application of a nonparametric method to performing functional principal component analysis for functional curve data that consist of measurements of a random trajectory for a sample of subjects. This design typically consists of an irregular grid of time points on which repeated measurements are taken for a number of subjects. We introduce shrinkage estimates for the functional principal component scores that serve as the random effects in the model. Scatterplot smoothing methods are used to estimate the mean function and covariance surface of this model. We propose improved estimation in the neighborhood of and at the diagonal of the covariance surface, where the measurement errors are reflected. The presence of additive measurement errors motivates shrinkage estimates for the functional principal component scores. Shrinkage estimates are developed through best linear prediction and in a generalized version, aiming at minimizing one-curve-leave-out prediction error. The estimation of individual trajectories combines data obtained from that individual as well as all other individuals. We apply our methods to new data regarding the analysis of the level of $^{14}C-folate$ in plasma as a function of time since dosing of healthy adults with a small tracer dose of $^{14}C-folic$ acid. A time transformation was incorporated to handle design irregularity concerning the time points on which the measurements were taken. The proposed methodology, incorporating shrinkage and data-adaptive features, is seen to be well suited for describing population kinetics of $^{^14}C-folate-specific$ activity and random effects, and can also be applied to other functional data analysis problems.},
 author = {Fang Yao and Hans-Georg Müller and Andrew J. Clifford and Steven R. Dueker and Jennifer Follett and Yumei Lin and Bruce A. Buchholz and John S. Vogel},
 journal = {Biometrics},
 number = {3},
 pages = {676--685},
 publisher = {[Wiley, International Biometric Society]},
 title = {Shrinkage Estimation for Functional Principal Component Scores with Application to the Population Kinetics of Plasma Folate},
 volume = {59},
 year = {2003}
}


@article{scheipl2016,
author = "Scheipl, Fabian and Greven, Sonja",
doi = "10.1214/16-EJS1123",
fjournal = "Electronic Journal of Statistics",
journal = "Electron. J. Statist.",
number = "1",
pages = "495--526",
publisher = "The Institute of Mathematical Statistics and the Bernoulli Society",
title = "Identifiability in penalized function-on-function regression models",
url = "https://doi.org/10.1214/16-EJS1123",
volume = "10",
year = "2016"
}

@article{wood_thinplate,
author = {Wood, Simon N.},
title = {Thin plate regression splines},
journal = {Journal of the Royal Statistical Society: Series B (Statistical Methodology)},
volume = {65},
number = {1},
pages = {95-114},
keywords = {Generalized additive model, Regression spline, Thin plate spline},
doi = {https://doi.org/10.1111/1467-9868.00374},
url = {https://rss.onlinelibrary.wiley.com/doi/abs/10.1111/1467-9868.00374},
eprint = {https://rss.onlinelibrary.wiley.com/doi/pdf/10.1111/1467-9868.00374},
abstract = {Summary. I discuss the production of low rank smoothers for d ≥ 1 dimensional data, which can be fitted by regression or penalized regression methods. The smoothers are constructed by a simple transformation and truncation of the basis that arises from the solution of the thin plate spline smoothing problem and are optimal in the sense that the truncation is designed to result in the minimum possible perturbation of the thin plate spline smoothing problem given the dimension of the basis used to construct the smoother. By making use of Lanczos iteration the basis change and truncation are computationally efficient. The smoothers allow the use of approximate thin plate spline models with large data sets, avoid the problems that are associated with ‘knot placement’ that usually complicate modelling with regression splines or penalized regression splines, provide a sensible way of modelling interaction terms in generalized additive models, provide low rank approximations to generalized smoothing spline models, appropriate for use with large data sets, provide a means for incorporating smooth functions of more than one variable into non-linear models and improve the computational efficiency of penalized likelihood models incorporating thin plate splines. Given that the approach produces spline-like models with a sparse basis, it also provides a natural way of incorporating unpenalized spline-like terms in linear and generalized linear models, and these can be treated just like any other model terms from the point of view of model selection, inference and diagnostics.},
year = {2003}
}

@article{greven2010,
author = {Sonja Greven and Ciprian Crainiceanu and Brian Caffo and Daniel Reich},
title = {{Longitudinal functional principal component analysis}},
volume = {4},
journal = {Electronic Journal of Statistics},
number = {},
publisher = {Institute of Mathematical Statistics and Bernoulli Society},
pages = {1022 -- 1054},
keywords = {Diffusion tensor imaging, Functional data analysis, Karhunen-Loève expansion, longitudinal data analysis, Mixed effects model},
year = {2010},
doi = {10.1214/10-EJS575},
URL = {https://doi.org/10.1214/10-EJS575}
}

@article{park2015,
author = {Park, So Young and Staicu, Ana-Maria},
title = {Longitudinal functional data analysis},
journal = {Stat},
volume = {4},
number = {1},
pages = {212-226},
keywords = {dependent functional data, diffusion tensor imaging, functional principal component analysis, longitudinal design, multiple sclerosis},
doi = {https://doi.org/10.1002/sta4.89},
url = {https://onlinelibrary.wiley.com/doi/abs/10.1002/sta4.89},
eprint = {https://onlinelibrary.wiley.com/doi/pdf/10.1002/sta4.89},
abstract = {We consider dependent functional data that are correlated because of a longitudinal-based design: each subject is observed at repeated times and at each time, a functional observation (curve) is recorded. We propose a novel parsimonious modelling framework for repeatedly observed functional observations that allows to extract low-dimensional features. The proposed methodology accounts for the longitudinal design, is designed to study the dynamic behaviour of the underlying process, allows prediction of full future trajectory and is computationally fast. Theoretical properties of this framework are studied, and numerical investigations confirm excellent behaviour in finite samples. The proposed method is motivated by and applied to a diffusion tensor imaging study of multiple sclerosis. Copyright © 2015 John Wiley \& Sons, Ltd.},
year = {2015}
}

@article{xiao2018,
author = {Luo Xiao and Cai Li and William Checkley and Ciprian Crainiceanu},
title = {Fast covariance estimation for sparse functional data},
journal = {Statistics and Computing},
volume = {28},
year = {2018},
pages = {511--522},
}

unpublished{battagliola2021,
author = {Maria Laura Battagliola and Helle Sørensen and Anders Tolver and Ana-Maria Staicu},
title = {A bias-adjusted estimator in quantile regression for clustered data},
note = {Forthcoming in \emph{Econometrics and Statistics}},
year = {2021},
}


article{battagliola2021,
	abstract = {Quantile regression models with random effects are useful for studying associations between covariates and quantiles of the response distribution for clustered data. Parameter estimation is examined for a class of mixed-effects quantile regression models, with focus on settings with many but small clusters. The main contributions are the following: (i) documenting that existing methods may lead to severely biased estimators for fixed effects parameters; (ii) proposing a new two-step estimation methodology where predictions of the random effects are first computed by a pseudo likelihood approach (the LQMM method) and then used as offsets in standard quantile regression; (iii) proposing a novel bootstrap sampling procedure in order to reduce bias of the two-step estimator and compute confidence intervals. The proposed estimation and associated inference is assessed numerically through rigorous simulation studies and applied to an AIDS Clinical Trial Group (ACTG) study.},
	author = {Maria Laura Battagliola and Helle S{\o}rensen and Anders Tolver and Ana-Maria Staicu},
	doi = {https://doi.org/10.1016/j.ecosta.2021.07.003},
	issn = {2452-3062},
	journal = {Econometrics and Statistics},
	keywords = {Linear quantile regression, Clustered data, Random effects, Bias-adjustment, Wild bootstrap, AIDS clinical trial group study},
	title = {A bias-adjusted estimator in quantile regression for clustered data},
	url = {https://www.sciencedirect.com/science/article/pii/S2452306221000794},
	year = {2021},
	bdsk-url-1 = {https://www.sciencedirect.com/science/article/pii/S2452306221000794},
	bdsk-url-2 = {https://doi.org/10.1016/j.ecosta.2021.07.003}}
	

@article{battagliola2022,
	abstract = {Quantile regression models with random effects are useful for studying associations between covariates and quantiles of the response distribution for clustered data. Parameter estimation is examined for a class of mixed-effects quantile regression models, with focus on settings with many but small clusters. The main contributions are the following: (i) documenting that existing methods may lead to severely biased estimators for fixed effects parameters; (ii) proposing a new two-step estimation methodology where predictions of the random effects are first computed by a pseudo likelihood approach (the LQMM method) and then used as offsets in standard quantile regression; (iii) proposing a novel bootstrap sampling procedure in order to reduce bias of the two-step estimator and compute confidence intervals. The proposed estimation and associated inference is assessed numerically through rigorous simulation studies and applied to an AIDS Clinical Trial Group (ACTG) study.},
	author = {Maria Laura Battagliola and Helle S{\o}rensen and Anders Tolver and Ana-Maria Staicu},
	doi = {https://doi.org/10.1016/j.ecosta.2021.07.003},
	issn = {2452-3062},
	journal = {Econometrics and Statistics},
	keywords = {Linear quantile regression, Clustered data, Random effects, Bias-adjustment, Wild bootstrap, AIDS clinical trial group study},
	pages = {165-186},
	title = {A bias-adjusted estimator in quantile regression for clustered data},
	url = {https://www.sciencedirect.com/science/article/pii/S2452306221000794},
	volume = {23},
	year = {2022},
	bdsk-url-1 = {https://www.sciencedirect.com/science/article/pii/S2452306221000794},
	bdsk-url-2 = {https://doi.org/10.1016/j.ecosta.2021.07.003}}


@article{geraci2019,
author = {Geraci, Marco},
title = {Additive quantile regression for clustered data with an application to children's physical activity},
journal = {Journal of the Royal Statistical Society: Series C (Applied Statistics)},
volume = {68},
number = {4},
pages = {1071-1089},
keywords = {Bag of little bootstraps, Linear quantile mixed models, Low rank splines, Random effects, Shrinkage, Smoothing},
doi = {https://doi.org/10.1111/rssc.12333},
url = {https://rss.onlinelibrary.wiley.com/doi/abs/10.1111/rssc.12333},
eprint = {https://rss.onlinelibrary.wiley.com/doi/pdf/10.1111/rssc.12333},
abstract = {Summary Additive models are flexible regression tools that handle linear as well as non-linear terms. The latter are typically modelled via smoothing splines. Additive mixed models extend additive models to include random terms when the data are sampled according to cluster designs (e.g. longitudinal). These models find applications in the study of phenomena like growth, certain disease mechanisms and energy expenditure in humans, when repeated measurements are available. We propose a novel additive mixed model for quantile regression. Our methods are motivated by an application to physical activity based on a data set with more than half a million accelerometer measurements in children of the UK Millennium Cohort Study. In a simulation study, we assess the proposed methods against existing alternatives.},
year = {2019}
}

@article{Fenske2013,
author = {Nora Fenske and Ludwig Fahrmeir and Torsten Hothorn and Peter Rzehak and Michael Höhle},
doi = {doi:10.1515/ijb-2012-0035},
url = {https://doi.org/10.1515/ijb-2012-0035},
title = {Boosting Structured Additive Quantile Regression for Longitudinal Childhood Obesity Data},
journal = {The International Journal of Biostatistics},
number = {1},
volume = {9},
year = {2013},
pages = {1--18}
}

 @article{galvao2015bootstrap,
 title={On bootstrap inference for quantile regression panel data: A {M}onte {C}arlo study},
 author={Galvao, Antonio and Montes-Rojas, Gabriel},
 journal={Econometrics},
 volume={3},
 number={3},
 pages={654--666},
 year={2015},
 publisher={Multidisciplinary Digital Publishing Institute},
 }

 @article{neyman1948consistent,
 title={Consistent estimates based on partially consistent observations},
 author={Neyman, Jerzy and Scott, Elizabeth},
 journal={Econometrica},
 volume={16},
 number={1},
 pages={1--32},
 year={1948}
 }

@article{Lancaster2000,
title = "The incidental parameter problem since 1948",
journal = "Journal of Econometrics",
volume = "95",
number = "2",
pages = "391--413",
year = "2000",
issn = "0304-4076",
doi = "https://doi.org/10.1016/S0304-4076(99)00044-5",
url = "http://www.sciencedirect.com/science/article/pii/S0304407699000445",
author = "Tony Lancaster",
keywords = "Incidental parameters, Bayes, Nuisance parameters, Maximum likelihood",
abstract = "This paper was written to mark the 50th anniversary of Neyman and Scott's Econometrica paper defining the incidental parameter problem. It surveys the history both of the paper and of the problem in the statistics and econometrics literature."
}

@article{Karlsson2009,
author = {Andreas Karlsson},
title = {Bootstrap methods for bias correction and confidence interval estimation for nonlinear quantile regression of longitudinal data},
journal = {Journal of Statistical Computation and Simulation},
volume = {79},
number = {10},
pages = {1205-1218},
year  = {2009},
}


@article{wu1986,
author = "Wu, C. F. J.",
journal = "Annals of Statistics",
month = "12",
number = "4",
pages = "1261--1295",
publisher = "The Institute of Mathematical Statistics",
title = "Jackknife, Bootstrap and Other Resampling Methods in Regression Analysis",
volume = "14",
year = "1986"
}


@article{wang2018,
    author = {Wang, Lan and Van Keilegom, Ingrid and Maidman, Adam},
    title = "{Wild residual bootstrap inference for penalized quantile regression with heteroscedastic errors}",
    journal = {Biometrika},
    volume = {105},
    number = {4},
    pages = {859-872},
    year = {2018},
    month = {08},
}

 @article{liu1988,
 author = "Liu, Regina Y.",
 doi = "10.1214/aos/1176351062",
 fjournal = "The Annals of Statistics",
 journal = "Annals of Statistics",
 month = "12",
 number = "4",
 pages = "1696--1708",
 publisher = "The Institute of Mathematical Statistics",
 title = "Bootstrap Procedures under some Non-I.I.D. Models",
 url = "https://doi.org/10.1214/aos/1176351062",
 volume = "16",
 year = "1988"
 }

  @article{10.1093/biomet/asr052,
  author = {Feng, Xingdong and He, Xuming and Hu, Jianhua},
  title = "{Wild bootstrap for quantile regression}",
  journal = {Biometrika},
  volume = {98},
  number = {4},
  pages = {995-999},
  year = {2011},
  month = {11},
  abstract = "{The existing theory of the wild bootstrap has focused on linear estimators. In this note, we broaden its validity by providing a class of weight distributions that is asymptotically valid for quantile regression estimators. As most weight distributions in the literature lead to biased variance estimates for nonlinear estimators of linear regression, we propose a modification of the wild bootstrap that admits a broader class of weight distributions for quantile regression. A simulation study on median regression is carried out to compare various bootstrap methods. With a simple finite-sample correction, the wild bootstrap is shown to account for general forms of heteroscedasticity in a regression model with fixed design points.}",
  issn = {0006-3444},
  doi = {10.1093/biomet/asr052},
  url = {https://doi.org/10.1093/biomet/asr052},
  eprint = {http://oup.prod.sis.lan/biomet/article-pdf/98/4/995/17461536/asr052.pdf},
  }

@article{Pini2023,
author = {Alessia Pini and Helle Sørensen and Anders Tolver and Simone Vantini},
title = {Local inference for functional linear mixed models},
journal = {Computational Statistics \& Data Analysis},
volume = {181},
pages = {107688},
year = {2023},
doi = {https://doi.org/10.1016/j.csda.2022.107688},
}

@article{abramowicz2018,
	author = {Abramowicz, K. and H\"ager, C. and Pini, A. and Schelin, L. and Sj\"ostedt de Luna, S. and Vantini, S.},
	title = {Nonparametric inference for functional-on-scalar linear models applied to knee kinematic hop data after injury of the anterior cruciate ligament},
	journal={Scandinavian Journal of Statistics},
	Volume = {45},
	pages = {1036--1061},
	year = {2018}
}

@article{Di2009,
author = {Chong-Zhi Di and Ciprian M. Crainiceanu and Brian S. Caffo and Naresh M. Punjabi},
title = {{Multilevel functional principal component analysis}},
volume = {3},
journal = {The Annals of Applied Statistics},
number = {1},
publisher = {Institute of Mathematical Statistics},
pages = {458 -- 488},
keywords = {Functional Principal Component Analysis (FPCA), multilevel models},
year = {2009},
doi = {10.1214/08-AOAS206},
URL = {https://doi.org/10.1214/08-AOAS206}
}


@article{marx1999,
  author = {Marx, B D and Eilers, P H C},
  title = {Generalized Linear Regression on Sampled Signals and Curves: a {P}-spline Approach},
  journal = {Technometrics},
  volume = {41},
  pages = {1-13},
  year = {1999}
}

@article{GoldBobbEtal2011,
  author = "J. Goldsmith and J. Bobb and Crainiceanu, C M and Brian Caffo 
            and Daniel Reich",
  title = "Penalized Functional Regression",
  year = "2011",
  journal = "Journal of Computational and Graphical Statistics",
  volume = "20",
  pages = "830--851",
}

@article{cardot1999,
  title = {Functional Linear Model},
  author={Cardot, H and Ferraty, F and Sarda, P},
  journal={Statistics and Probability Letters},
  volume = {45},
  pages = {11-22},
  year={1999}
}

@article{kundu2016,
author = {Madan G. Kundu and Jaroslaw Harezlak and Timothy W. Randolph},
title ={Longitudinal functional models with structured penalties},
journal = {Statistical Modelling},
volume = {16},
number = {2},
pages = {114-139},
year = {2016}
}


@article{SCHMID2008298,
title = {Boosting additive models using component-wise P-Splines},
journal = {Computational Statistics \& Data Analysis},
volume = {53},
number = {2},
pages = {298-311},
year = {2008},
issn = {0167-9473},
doi = {https://doi.org/10.1016/j.csda.2008.09.009},
url = {https://www.sciencedirect.com/science/article/pii/S0167947308004416},
author = {Matthias Schmid and Torsten Hothorn},
abstract = {An efficient approximation of L2 Boosting with component-wise smoothing splines is considered. Smoothing spline base-learners are replaced by P-spline base-learners, which yield similar prediction errors but are more advantageous from a computational point of view. A detailed analysis of the effect of various P-spline hyper-parameters on the boosting fit is given. In addition, a new theoretical result on the relationship between the boosting stopping iteration and the step length factor used for shrinking the boosting estimates is derived.}
}


@article{10.1214/07-STS242,
author = {Peter Bühlmann and Torsten Hothorn},
title = {{Boosting Algorithms: Regularization, Prediction and Model Fitting}},
volume = {22},
journal = {Statistical Science},
number = {4},
publisher = {Institute of Mathematical Statistics},
pages = {477 -- 505},
keywords = {generalized additive models, generalized linear models, gradient boosting, software, Survival analysis, Variable selection},
year = {2007},
doi = {10.1214/07-STS242},
URL = {https://doi.org/10.1214/07-STS242}
}


@phdthesis{phd_thesis,
title = "Quantile regression for scalar and functional clustered data and data analysis with phase-amplitude separation",
abstract = "In this thesis we present results arising from either quantile regression, functional data analysis or a combination of the two fields.First of all, we study quantile regression for clustered data in the cases when thenumber of clusters is much larger than the observations per cluster. Via simulation studies we demonstrate that some classical estimators for the population-level quantile regression parameters exhibit bias when considering heteroskedastic models at quantile levels different from the median. We propose an estimator whose bias adjustment is based on bootstrap, which we also rely on in order to build confidence intervals. We apply the new estimation methods to data arising from a clinical study concerning AIDS.We analyze the aforementioned framework further when functional covariates are introduced and data has a longitudinal structure. In particular, we establish the modelling setting, we propose an estimation method for the approximation of the functional coefficient, and we clearly outline how to implement estimation relying on existing software. Our work is motivated by an application in animal science, in which we study the impact of temperature, considered as functional, on low quantiles of feed intake of lactating sows, whose daily conditions were recorded several times over the lactating days, which we takeas longitudinal time points.Our last contribution concerns functional data analysis and revolves around theanalysis of learning curves of mice undergoing memory-involving tasks repeatedly. We rely on existing methods that study bivariate functional objects constituted by amplitude and phase components arising from the registration of a collection of curves. The multivariate functional principal component analysis of such objects gives us an insight on the differences and similarities of the learning behaviors of two groups of mice, one where the animals were induced with a brain lesion similar to that observed in patients affected by psychiatric disorders such as schizophrenia, and a control group.",
	author = {Maria Laura Battagliola},
year = "2021",
language = "English",
publisher = "Department of Mathematical Sciences, Faculty of Science, University of Copenhagen",
howpublished = "\url{http://web.math.ku.dk/noter/filer/phd21mlb.pdf}",
note = "{Available at \url{http://web.math.ku.dk/noter/filer/phd21mlb.pdf}}",
school="University of Copenhagen",
}


  
  
  
  @Article{lqmm_package,
    title = {Linear Quantile Mixed Models: The {lqmm} Package for
      Laplace Quantile Regression},
    author = {Marco Geraci},
    journal = {Journal of Statistical Software},
    year = {2014},
    volume = {57},
    number = {13},
    pages = {1--29},
    doi = {10.18637/jss.v057.i13},
  }
 
 
@Article{qgam_Rpaper,
    title = {{qgam}: {B}ayesian Nonparametric Quantile Regression Modeling in {R}},
    author = {Matteo Fasiolo and Simon N. Wood and Margaux Zaffran and Rapha\"el Nedellec and Yannig Goude},
    journal = {Journal of Statistical Software},
    year = {2021},
    volume = {100},
    number = {9},
    pages = {1--31},
    doi = {10.18637/jss.v100.i09},
  }
 
 
 @article{rosero2016essential,
  title={Essential fatty acid supplementation during lactation is required to maximize the subsequent reproductive performance of the modern sow},
  author={Rosero, David S and Boyd, R Dean and McCulley, Mark and Odle, Jack and van Heugten, Eric},
  journal={Animal Reproduction Science},
  volume={168},
  pages={151--163},
  year={2016},
  publisher={Elsevier}
}


@article{bloemhof2013effect,
  title={Effect of daily environmental temperature on farrowing rate and total born in dam line sows},
  author={Bloemhof, S and Mathur, PK and Knol, EF and Van der Waaij, EH},
  journal={Journal of Animal Science},
  volume={91},
  number={6},
  pages={2667--2679},
  year={2013},
  publisher={Oxford University Press}
}


@article{renaudeau2001effects,
  title={Effects of exposure to high ambient temperature and dietary protein level on sow milk production and performance of piglets},
  author={Renaudeau, David and Noblet, Jean},
  journal={Journal of Animal Science},
  volume={79},
  number={6},
  pages={1540--1548},
  year={2001},
  publisher={Oxford University Press}
}


article{ncr1999effect,
  title={Effect of room temperature and dietary amino acid concentration on performance of lactating sows},
  author={NCR-89 Committee on Swine Management Johnston LJ Ellis M. Libal GW Mayrose VB Weldon WC 2},
  journal={Journal of animal science},
  volume={77},
  number={7},
  pages={1638--1644},
  year={1999},
  publisher={Oxford University Press}
}


@article{ncr1999effect,
	author = {Johnston, Lee and Ellis, Mike and Libal, G and Mayrose, V and Weldon, W},
	doi = {10.2527/1999.7771638x},
	journal = {Journal of Animal Science},
	month = {08},
	pages = {1638-44},
	title = {Effect of room temperature and dietary amino acid concentration on performance of lactating sows. NCR-89 Committee on Swine Management},
	volume = {77},
	year = {1999},
	bdsk-url-1 = {https://doi.org/10.2527/1999.7771638x}}


@article{renaudeau2001effects1,
  title={Effects of exposure to high ambient temperature and dietary protein level on performance of multiparous lactating sows},
  author={Renaudeau, David and Quiniou, Nathalie and Noblet, Jean},
  journal={Journal of Animal Science},
  volume={79},
  number={5},
  pages={1240--1249},
  year={2001},
  publisher={Oxford University Press}
}
 
 

article{ROSERO2016151,
	abstract = {This study was conducted to investigate the effects of supplemental essential fatty acids (EFA) on sow reproductive efficiency and to estimate the concentrations of EFA required by the lactating sow for maximum subsequent reproduction. Data were collected on 480 sows (PIC Camborough) balanced by parity, with 241 and 239 sows representing Parity 1, and 3--5 (P3+), respectively. Sows were assigned randomly, within parity, to a 3×3 factorial arrangement plus a control diet without added lipids. Factors included linoleic (2.1%, 2.7%, and 3.3%) and α-linolenic acid (0.15%, 0.30%, and 0.45%), obtained by adding 4% of different mixtures of canola, corn and flaxseed oils to diets. Diets were corn-soybean meal based with 12% wheat middlings. The benefits of supplemental EFA were more evident for the subsequent reproduction of mature P3+ sows. For these sows, supplemental α-linolenic acid improved the proportion of sows that farrowed relative to sows weaned (linear P=0.080; 82.8, 80.5, and 92.8% for sows fed 0.15%, 0.30%, and 0.45% α-linolenic acid, respectively). In addition, supplemental linoleic acid, fed to Parity 1 and P3+ sows, tended to increase subsequent litter size (linear P=0.074; 13.2, 13.8 and 14.0 total pigs born for 2.1%, 2.7% and 3.3% linoleic acid, respectively). These results demonstrate that a minimum dietary intake of both α-linolenic and linoleic acid is required for the modern lactating sow to achieve a maximum reproductive outcome through multiple mechanisms that include rapid return to estrus, increased maintenance of pregnancy and improved subsequent litter size.},
	author = {David S. Rosero and R. Dean Boyd and Mark McCulley and Jack Odle and Eric {van Heugten}},
	doi = {https://doi.org/10.1016/j.anireprosci.2016.03.010},
	issn = {0378-4320},
	journal = {Animal Reproduction Science},
	keywords = {Essential fatty acids, Lactation, Lipids, Sows, Subsequent reproduction},
	pages = {151-163},
	title = {Essential fatty acid supplementation during lactation is required to maximize the subsequent reproductive performance of the modern sow},
	url = {https://www.sciencedirect.com/science/article/pii/S0378432016300963},
	volume = {168},
	year = {2016},
	bdsk-url-1 = {https://www.sciencedirect.com/science/article/pii/S0378432016300963},
	bdsk-url-2 = {https://doi.org/10.1016/j.anireprosci.2016.03.010}}

@article{horowitz98,
 ISSN = {00129682, 14680262},
 URL = {http://www.jstor.org/stable/2999619},
 abstract = {The least-absolute-deviations (LAD) estimator for a median-regression model does not satisfy the standard conditions for obtaining asymptotic refinements through use of the bootstrap because the LAD objective function is not smooth. This paper overcomes this problem by smoothing the objective function. The smoothed estimator is asymptotically equivalent to the standard LAD estimator. With bootstrap critical values, the rejection probabilities of symmetrical t and χ 2 tests based on the smoothed estimator are correct through $O(n^{-\gamma})$ under the null hypothesis, where γ < 1 but can be arbitrarily close to 1. In contrast, first-order asymptotic approximations make errors of size $O(n^{-\gamma})$. These results also hold for symmetrical t and χ 2 tests for censored median regression models.},
 author = {Joel L. Horowitz},
 journal = {Econometrica},
 number = {6},
 pages = {1327--1351},
 publisher = {[Wiley, Econometric Society]},
 title = {Bootstrap Methods for Median Regression Models},
 urldate = {2023-08-06},
 volume = {66},
 year = {1998}
}

@article{he2021smoothed,
  title={Smoothed quantile regression with large-scale inference},
  author={He, Xuming and Pan, Xiaoou and Tan, Kean Ming and Zhou, Wen-Xin},
  journal={Journal of Econometrics},
  year={2021},
  publisher={Elsevier},
  volume={232},
  pages={367--388}
}

@article{fernandes2021smoothing,
  title={Smoothing quantile regressions},
  author={Fernandes, Marcelo and Guerre, Emmanuel and Horta, Eduardo},
  journal={Journal of Business \& Economic Statistics},
  volume={39},
  number={1},
  pages={338--357},
  year={2021},
  publisher={Taylor \& Francis}
}

@article{zhao2012wavelet,
  title={Wavelet-based {LASSO} in functional linear regression},
  author={Zhao, Yihong and Ogden, R Todd and Reiss, Philip T},
  journal={Journal of Computational and Graphical Statistics},
  volume={21},
  number={3},
  pages={600--617},
  year={2012},
  publisher={Taylor \& Francis}
}

@article{mousavi2017multinomial,
  title={Multinomial functional regression with wavelets and LASSO penalization},
  author={Mousavi, Seyed Nourollah and S{\o}rensen, Helle},
  journal={Econometrics and Statistics},
  volume={1},
  pages={150--166},
  year={2017},
  publisher={Elsevier}
}

@article{dourmad2022,
title = {Effect of ambient temperature in lactating sows, a meta-analysis and simulation approach in the context of climate change},
author = {J.-Y. Dourmad and V. {Le Velly} and J.-L. Gourdine and D. Renaudeau},
journal = {Animal -- Open Space},
volume = {1},
pages = {100025},
year={2022}
}

@article{bjerg2020,
title = {Sows’ responses to increased heat load –- A review},
journal = {Journal of Thermal Biology},
volume = {94},
pages = {102758},
year = {2020},
author = {Bjarne Bjerg and Pia Brandt and Poul Pedersen and Guoqiang Zhang}
}

@article{CHERNOZHUKOV2003293,
	author = {Victor Chernozhukov and Han Hong},
	doi = {https://doi.org/10.1016/S0304-4076(03)00100-3},
	issn = {0304-4076},
	journal = {Journal of Econometrics},
	keywords = {Laplace, Bayes, Markov Chain Monte Carlo, GMM, Instrumental regression, Censored quantile regression, Instrumental quantile regression, Empirical likelihood, Value-at-risk},
	number = {2},
	pages = {293-346},
	title = {An MCMC approach to classical estimation},
	url = {https://www.sciencedirect.com/science/article/pii/S0304407603001003},
	volume = {115},
	year = {2003},
	bdsk-url-1 = {https://www.sciencedirect.com/science/article/pii/S0304407603001003},
	bdsk-url-2 = {https://doi.org/10.1016/S0304-4076(03)00100-3}}


@article{OTSU2008508,
	author = {Taisuke Otsu},
	doi = {https://doi.org/10.1016/j.jeconom.2007.08.016},
	issn = {0304-4076},
	journal = {Journal of Econometrics},
	keywords = {Empirical likelihood, Conditional empirical likelihood, Quantile regression},
	number = {1},
	pages = {508-538},
	title = {Conditional empirical likelihood estimation and inference for quantile regression models},
	url = {https://www.sciencedirect.com/science/article/pii/S030440760700173X},
	volume = {142},
	year = {2008},
	bdsk-url-1 = {https://www.sciencedirect.com/science/article/pii/S030440760700173X},
	bdsk-url-2 = {https://doi.org/10.1016/j.jeconom.2007.08.016}}

@article{goh2009,
 ISSN = {02664666, 14694360},
 URL = {http://www.jstor.org/stable/40388593},
 author = {S. C. Goh and K. Knight},
 journal = {Econometric Theory},
 number = {5},
 pages = {1415--1432},
 publisher = {Cambridge University Press},
 title = {Nonstandard Quantile-Regression Inference},
 urldate = {2023-09-22},
 volume = {25},
 year = {2009}
}
