# Supplementary material for: Quantile Regression for Longitudinal Functional Data with Application to Feed Intake of Lactating Sows
Source: J Agric Biol Environ Stat. 2024 Feb 6;30(1):211–30. doi: 10.1007/s13253-024-00601-5 (PMC11885350; doi:10.1007/s13253-024-00601-5)
Supplement: Supplementary file 2 — (zip 1175 KB) [file 13253_2024_601_MOESM2_ESM.zip › Revised supplementary/.texpadtmp/main.bbl]

\begin{thebibliography}{}

\bibitem[Abramowicz et~al., 2018]{abramowicz2018}
Abramowicz, K., H\"ager, C., Pini, A., Schelin, L., Sj\"ostedt~de Luna, S., and
  Vantini, S. (2018).
\newblock Nonparametric inference for functional-on-scalar linear models
  applied to knee kinematic hop data after injury of the anterior cruciate
  ligament.
\newblock {\em Scandinavian Journal of Statistics}, 45:1036--1061.

\bibitem[Battagliola, 2021]{phd_thesis}
Battagliola, M.~L. (2021).
\newblock {\em Quantile regression for scalar and functional clustered data and
  data analysis with phase-amplitude separation}.
\newblock PhD thesis, University of Copenhagen.
\newblock {Available at \url{http://web.math.ku.dk/noter/filer/phd21mlb.pdf}}.

\bibitem[Battagliola et~al., 2022]{battagliola2022}
Battagliola, M.~L., S{\o}rensen, H., Tolver, A., and Staicu, A.-M. (2022).
\newblock A bias-adjusted estimator in quantile regression for clustered data.
\newblock {\em Econometrics and Statistics}, 23:165--186.

\bibitem[Besstremyannaya and Golovan, 2019]{RePEc:cfr:cefirw:w0249}
Besstremyannaya, G. and Golovan, S. (2019).
\newblock {Reconsideration of a simple approach to quantile regression for
  panel data}.
\newblock {\em The Econometrics Journal}, 22(3):292--308.

\bibitem[Bissiri et~al., 2016]{doi:10.1111/rssb.12158}
Bissiri, P.~G., Holmes, C.~C., and Walker, S.~G. (2016).
\newblock A general framework for updating belief distributions.
\newblock {\em Journal of the Royal Statistical Society: Series B (Statistical
  Methodology)}, 78(5):1103--1130.

\bibitem[Bjerg et~al., 2020]{bjerg2020}
Bjerg, B., Brandt, P., Pedersen, P., and Zhang, G. (2020).
\newblock Sows’ responses to increased heat load –- a review.
\newblock {\em Journal of Thermal Biology}, 94:102758.

\bibitem[Bloemhof et~al., 2013]{bloemhof2013effect}
Bloemhof, S., Mathur, P., Knol, E., and Van~der Waaij, E. (2013).
\newblock Effect of daily environmental temperature on farrowing rate and total
  born in dam line sows.
\newblock {\em Journal of Animal Science}, 91(6):2667--2679.

\bibitem[Brockhaus et~al., 2020]{FDboost}
Brockhaus, S., Rügamer, D., and Greven, S. (2020).
\newblock Boosting functional regression models with {FD}boost.
\newblock {\em Journal of Statistical Software}, 94(10):1--50.

\bibitem[Canay, 2011]{doi:10.1111/j.1368-423X.2011.00349.x}
Canay, I.~A. (2011).
\newblock A simple approach to quantile regression for panel data.
\newblock {\em The Econometrics Journal}, 14(3):368--386.

\bibitem[Cardot et~al., 2005]{doi:10.1080/10485250500303015}
Cardot, H., Crambes, C., and Sarda, P. (2005).
\newblock Quantile regression when the covariates are functions.
\newblock {\em Journal of Nonparametric Statistics}, 17(7):841--856.

\bibitem[Chen and M{\"u}ller, 2012]{chen2012modeling}
Chen, K. and M{\"u}ller, H.-G. (2012).
\newblock Modeling repeated functional observations.
\newblock {\em Journal of the American Statistical Association},
  107(500):1599--1609.

\bibitem[Chen and Müller,
  2012]{https://doi.org/10.1111/j.1467-9868.2011.01008.x}
Chen, K. and Müller, H.-G. (2012).
\newblock Conditional quantile analysis when covariates are functions, with
  application to growth data.
\newblock {\em Journal of the Royal Statistical Society: Series B (Statistical
  Methodology)}, 74(1):67--89.

\bibitem[Chernozhukov and Hong, 2003]{CHERNOZHUKOV2003293}
Chernozhukov, V. and Hong, H. (2003).
\newblock An mcmc approach to classical estimation.
\newblock {\em Journal of Econometrics}, 115(2):293--346.

\bibitem[Dourmad et~al., 2022]{dourmad2022}
Dourmad, J.-Y., {Le Velly}, V., Gourdine, J.-L., and Renaudeau, D. (2022).
\newblock Effect of ambient temperature in lactating sows, a meta-analysis and
  simulation approach in the context of climate change.
\newblock {\em Animal -- Open Space}, 1:100025.

\bibitem[Fasiolo et~al., 2021a]{doi:10.1080/01621459.2020.1725521}
Fasiolo, M., Wood, S.~N., Zaffran, M., Nedellec, R., and Goude, Y. (2021a).
\newblock Fast calibrated additive quantile regression.
\newblock {\em Journal of the American Statistical Association},
  116(535):1410--1412.

\bibitem[Fasiolo et~al., 2021b]{qgam_Rpaper}
Fasiolo, M., Wood, S.~N., Zaffran, M., Nedellec, R., and Goude, Y. (2021b).
\newblock {qgam}: {B}ayesian nonparametric quantile regression modeling in {R}.
\newblock {\em Journal of Statistical Software}, 100(9):1--31.

\bibitem[Feng et~al., 2011]{10.1093/biomet/asr052}
Feng, X., He, X., and Hu, J. (2011).
\newblock {Wild bootstrap for quantile regression}.
\newblock {\em Biometrika}, 98(4):995--999.

\bibitem[Fenske et~al., 2013]{Fenske2013}
Fenske, N., Fahrmeir, L., Hothorn, T., Rzehak, P., and Höhle, M. (2013).
\newblock Boosting structured additive quantile regression for longitudinal
  childhood obesity data.
\newblock {\em The International Journal of Biostatistics}, 9(1):1--18.

\bibitem[Fernandes et~al., 2021]{fernandes2021smoothing}
Fernandes, M., Guerre, E., and Horta, E. (2021).
\newblock Smoothing quantile regressions.
\newblock {\em Journal of Business \& Economic Statistics}, 39(1):338--357.

\bibitem[Galvao and Montes-Rojas, 2015]{galvao2015bootstrap}
Galvao, A. and Montes-Rojas, G. (2015).
\newblock On bootstrap inference for quantile regression panel data: A {M}onte
  {C}arlo study.
\newblock {\em Econometrics}, 3(3):654--666.

\bibitem[Galvao and Kato, 2016]{GALVAO201692}
Galvao, A.~F. and Kato, K. (2016).
\newblock Smoothed quantile regression for panel data.
\newblock {\em Journal of Econometrics}, 193(1):92--112.

\bibitem[Geraci, 2019]{geraci2019}
Geraci, M. (2019).
\newblock Additive quantile regression for clustered data with an application
  to children's physical activity.
\newblock {\em Journal of the Royal Statistical Society: Series C (Applied
  Statistics)}, 68(4):1071--1089.

\bibitem[Geraci and Bottai, 2014]{geraci2014linear}
Geraci, M. and Bottai, M. (2014).
\newblock Linear quantile mixed models.
\newblock {\em Statistics and Computing}, 24(3):461--479.

\bibitem[Goh and Knight, 2009]{goh2009}
Goh, S.~C. and Knight, K. (2009).
\newblock Nonstandard quantile-regression inference.
\newblock {\em Econometric Theory}, 25(5):1415--1432.

\bibitem[Goldsmith et~al., 2012]{Goldsmith2012}
Goldsmith, J., Crainiceanu, C., Caffo, B., and Reich, D. (2012).
\newblock Longitudinal penalized functional regression for cognitive outcomes
  on neuronal tract measurements.
\newblock {\em Journal of the Royal Statistical Society, Series C (Applied
  Statistics)}, 61(3):453--469.

\bibitem[Goldsmith et~al., 2023]{refund}
Goldsmith, J., Scheipl, F., Huang, L., Wrobel, J., Di, C., Gellar, J.,
  Harezlak, J., McLean, M.~W., Swihart, B., Xiao, L., Crainiceanu, C., and
  Reiss, P.~T. (2023).
\newblock {\em refund: Regression with Functional Data}.
\newblock R package version 0.1-30.

\bibitem[Greven et~al., 2010]{greven2010}
Greven, S., Crainiceanu, C., Caffo, B., and Reich, D. (2010).
\newblock {Longitudinal functional principal component analysis}.
\newblock {\em Electronic Journal of Statistics}, 4:1022 -- 1054.

\bibitem[Greven and Scheipl, 2017]{greven2017general}
Greven, S. and Scheipl, F. (2017).
\newblock A general framework for functional regression modelling.
\newblock {\em Statistical Modelling}, 17(1-2):1--35.

\bibitem[Gu and Volgushev, 2019]{GU2019}
Gu, J. and Volgushev, S. (2019).
\newblock Panel data quantile regression with grouped fixed effects.
\newblock {\em Journal of Econometrics}, 213(1):68--91.

\bibitem[Harding and Lamarche, 2017]{doi:10.1002/jae.2520}
Harding, M. and Lamarche, C. (2017).
\newblock Penalized quantile regression with semiparametric correlated effects:
  An application with heterogeneous preferences.
\newblock {\em Journal of Applied Econometrics}, 32(2):342--358.

\bibitem[He et~al., 2021]{he2021smoothed}
He, X., Pan, X., Tan, K.~M., and Zhou, W.-X. (2021).
\newblock Smoothed quantile regression with large-scale inference.
\newblock {\em Journal of Econometrics}, 232:367--388.

\bibitem[Horowitz, 1998]{horowitz98}
Horowitz, J.~L. (1998).
\newblock Bootstrap methods for median regression models.
\newblock {\em Econometrica}, 66(6):1327--1351.

\bibitem[Johnston et~al., 1999]{ncr1999effect}
Johnston, L., Ellis, M., Libal, G., Mayrose, V., and Weldon, W. (1999).
\newblock Effect of room temperature and dietary amino acid concentration on
  performance of lactating sows. ncr-89 committee on swine management.
\newblock {\em Journal of Animal Science}, 77:1638--44.

\bibitem[Karlsson, 2009]{Karlsson2009}
Karlsson, A. (2009).
\newblock Bootstrap methods for bias correction and confidence interval
  estimation for nonlinear quantile regression of longitudinal data.
\newblock {\em Journal of Statistical Computation and Simulation},
  79(10):1205--1218.

\bibitem[Kato, 2012]{kato2012estimation}
Kato, K. (2012).
\newblock Estimation in functional linear quantile regression.
\newblock {\em Annals of Statistics}, 40(6):3108--3136.

\bibitem[Kato et~al., 2012]{RePEc:eee:econom:v:170:y:2012:i:1:p:76-91}
Kato, K., Galvao, A.~F., and Montes-Rojas, G. (2012).
\newblock Asymptotics for panel quantile regression models with individual
  effects.
\newblock {\em Journal of Econometrics}, 170(1):76--91.

\bibitem[Koenker, 2004]{koenker2004quantile}
Koenker, R. (2004).
\newblock Quantile regression for longitudinal data.
\newblock {\em Journal of Multivariate Analysis}, 91(1):74--89.

\bibitem[Koenker, 2005]{koenker_2005}
Koenker, R. (2005).
\newblock {\em Quantile Regression}.
\newblock Econometric Society Monographs. Cambridge University Press, New York.

\bibitem[Koenker and Bassett~Jr, 1978]{koenker1978regression}
Koenker, R. and Bassett~Jr, G. (1978).
\newblock Regression quantiles.
\newblock {\em Econometrica}, 46:33--50.

\bibitem[Koenker et~al., 2017]{koenker2017handbook}
Koenker, R., Chernozhukov, V., He, X., and Peng, L. (2017).
\newblock {\em Handbook of Quantile Regression}.
\newblock CRC Press, Boca Raton.

\bibitem[Koner and Staicu, 2023]{koner2023second}
Koner, S. and Staicu, A.-M. (2023).
\newblock Second-generation functional data.
\newblock {\em Annual Review of Statistics and Its Application}, 10:547--572.

\bibitem[Lamarche, 2010]{lamarche2010robust}
Lamarche, C. (2010).
\newblock Robust penalized quantile regression estimation for panel data.
\newblock {\em Journal of Econometrics}, 157(2):396--408.

\bibitem[Lancaster, 2000]{Lancaster2000}
Lancaster, T. (2000).
\newblock The incidental parameter problem since 1948.
\newblock {\em Journal of Econometrics}, 95(2):391--413.

\bibitem[Li et~al., 2022]{li2022inference}
Li, M., Wang, K., Maity, A., and Staicu, A.-M. (2022).
\newblock Inference in functional linear quantile regression.
\newblock {\em Journal of Multivariate Analysis}, 190:104985.

\bibitem[Liu, 1988]{liu1988}
Liu, R.~Y. (1988).
\newblock Bootstrap procedures under some non-i.i.d. models.
\newblock {\em Annals of Statistics}, 16(4):1696--1708.

\bibitem[Mousavi and S{\o}rensen, 2017]{mousavi2017multinomial}
Mousavi, S.~N. and S{\o}rensen, H. (2017).
\newblock Multinomial functional regression with wavelets and lasso
  penalization.
\newblock {\em Econometrics and Statistics}, 1:150--166.

\bibitem[Neyman and Scott, 1948]{neyman1948consistent}
Neyman, J. and Scott, E. (1948).
\newblock Consistent estimates based on partially consistent observations.
\newblock {\em Econometrica}, 16(1):1--32.

\bibitem[Otsu, 2008]{OTSU2008508}
Otsu, T. (2008).
\newblock Conditional empirical likelihood estimation and inference for
  quantile regression models.
\newblock {\em Journal of Econometrics}, 142(1):508--538.

\bibitem[Park et~al., 2019]{RePEc:hin:jnljps:3743762}
Park, S.~Y., Li, C., Mendoza~Benavides, S.~M., van Heugten, E., and Staicu,
  A.~M. (2019).
\newblock Conditional analysis for mixed covariates, with application to feed
  intake of lactating sows.
\newblock {\em Journal of Probability and Statistics}, 2019:3743762.

\bibitem[Park and Staicu, 2015]{park2015}
Park, S.~Y. and Staicu, A.-M. (2015).
\newblock Longitudinal functional data analysis.
\newblock {\em Stat}, 4(1):212--226.

\bibitem[Pini et~al., 2023]{Pini2023}
Pini, A., Sørensen, H., Tolver, A., and Vantini, S. (2023).
\newblock Local inference for functional linear mixed models.
\newblock {\em Computational Statistics \& Data Analysis}, 181:107688.

\bibitem[{R Core Team}, 2023]{R}
{R Core Team} (2023).
\newblock {\em R: A Language and Environment for Statistical Computing}.
\newblock R Foundation for Statistical Computing, Vienna, Austria.

\bibitem[Ramsay and Silverman, 2005]{ramsay2005functional}
Ramsay, J. and Silverman, B. (2005).
\newblock {\em Functional Data Analysis}.
\newblock Springer, New York, second edition.

\bibitem[Renaudeau and Noblet, 2001]{renaudeau2001effects}
Renaudeau, D. and Noblet, J. (2001).
\newblock Effects of exposure to high ambient temperature and dietary protein
  level on sow milk production and performance of piglets.
\newblock {\em Journal of Animal Science}, 79(6):1540--1548.

\bibitem[Renaudeau et~al., 2001]{renaudeau2001effects1}
Renaudeau, D., Quiniou, N., and Noblet, J. (2001).
\newblock Effects of exposure to high ambient temperature and dietary protein
  level on performance of multiparous lactating sows.
\newblock {\em Journal of Animal Science}, 79(5):1240--1249.

\bibitem[Staicu et~al., 2020]{doi:10.1111/rssc.12376}
Staicu, A.-M., Islam, M.~N., Dumitru, R., and van Heugten, E. (2020).
\newblock Longitudinal dynamic functional regression.
\newblock {\em Journal of the Royal Statistical Society: Series C (Applied
  Statistics)}, 69(1):25--46.

\bibitem[Wang et~al., 2018]{wang2018}
Wang, L., Van~Keilegom, I., and Maidman, A. (2018).
\newblock {Wild residual bootstrap inference for penalized quantile regression
  with heteroscedastic errors}.
\newblock {\em Biometrika}, 105(4):859--872.

\bibitem[Wood, 2017]{wood2017generalized}
Wood, S. (2017).
\newblock {\em Generalized Additive Models: An Introduction with R, Second
  Edition}.
\newblock Chapman \& Hall/CRC, Boca Raton.

\bibitem[Wood and Scheipl, 2020]{gamm4}
Wood, S. and Scheipl, F. (2020).
\newblock {\em gamm4: Generalized Additive Mixed Models using 'mgcv' and
  'lme4'}.
\newblock R package version 0.2-6.

\bibitem[Wu, 1986]{wu1986}
Wu, C. F.~J. (1986).
\newblock Jackknife, bootstrap and other resampling methods in regression
  analysis.
\newblock {\em Annals of Statistics}, 14(4):1261--1295.

\bibitem[Xiao et~al., 2018]{xiao2018}
Xiao, L., Li, C., Checkley, W., and Crainiceanu, C. (2018).
\newblock Fast covariance estimation for sparse functional data.
\newblock {\em Statistics and Computing}, 28:511--522.

\bibitem[Xiao et~al., 2016]{xiao2016fast}
Xiao, L., Zipunnikov, V., Ruppert, D., and Crainiceanu, C. (2016).
\newblock Fast covariance estimation for high-dimensional functional data.
\newblock {\em Statistics and Computing}, 26(1-2):409--421.

\bibitem[Yao et~al., 2003]{Yao2003}
Yao, F., Müller, H.-G., Clifford, A.~J., Dueker, S.~R., Follett, J., Lin, Y.,
  Buchholz, B.~A., and Vogel, J.~S. (2003).
\newblock Shrinkage estimation for functional principal component scores with
  application to the population kinetics of plasma folate.
\newblock {\em Biometrics}, 59(3):676--685.

\bibitem[Zhao et~al., 2012]{zhao2012wavelet}
Zhao, Y., Ogden, R.~T., and Reiss, P.~T. (2012).
\newblock Wavelet-based {LASSO} in functional linear regression.
\newblock {\em Journal of Computational and Graphical Statistics},
  21(3):600--617.

\end{thebibliography}
