# Supplementary material for: Quantile Regression for Longitudinal Functional Data with Application to Feed Intake of Lactating Sows
Source: J Agric Biol Environ Stat. 2024 Feb 6;30(1):211–30. doi: 10.1007/s13253-024-00601-5 (PMC11885350; doi:10.1007/s13253-024-00601-5)
Supplement: Supplementary file 2 — (zip 1175 KB) [file 13253_2024_601_MOESM2_ESM.zip › Revised supplementary/.texpadtmp/Supplementary.out]

\BOOKMARK [1][-]{section.1}{\376\377\000S\000i\000m\000u\000l\000a\000t\000i\000o\000n\000s}{}% 1
\BOOKMARK [2][-]{subsection.1.1}{\376\377\000D\000a\000t\000a\000\040\000g\000e\000n\000e\000r\000a\000t\000i\000o\000n}{section.1}% 2
\BOOKMARK [2][-]{subsection.1.2}{\376\377\000T\000i\000m\000e\000-\000i\000n\000v\000a\000r\000i\000a\000n\000t\000\040\000r\000e\000g\000r\000e\000s\000s\000i\000o\000n\000\040\000c\000o\000e\000f\000f\000i\000c\000i\000e\000n\000t}{section.1}% 3
\BOOKMARK [2][-]{subsection.1.3}{\376\377\000T\000i\000m\000e\000-\000v\000a\000r\000y\000i\000n\000g\000\040\000r\000e\000g\000r\000e\000s\000s\000i\000o\000n\000\040\000c\000o\000e\000f\000f\000i\000c\000i\000e\000n\000t}{section.1}% 4
\BOOKMARK [1][-]{section.2}{\376\377\000E\000x\000t\000r\000a\000\040\000r\000e\000s\000u\000l\000t\000s\000\040\000f\000r\000o\000m\000\040\000t\000h\000e\000\040\000a\000p\000p\000l\000i\000c\000a\000t\000i\000o\000n}{}% 5
\BOOKMARK [1][-]{section.3}{\376\377\000D\000e\000t\000a\000i\000l\000s\000\040\000a\000b\000o\000u\000t\000\040\000i\000m\000p\000l\000e\000m\000e\000n\000t\000a\000t\000i\000o\000n}{}% 6
