# Supplementary material for: Quantile Regression for Longitudinal Functional Data with Application to Feed Intake of Lactating Sows
Source: J Agric Biol Environ Stat. 2024 Feb 6;30(1):211–30. doi: 10.1007/s13253-024-00601-5 (PMC11885350; doi:10.1007/s13253-024-00601-5)
Supplement: Supplementary file 2 — (zip 1175 KB) [file 13253_2024_601_MOESM2_ESM.zip › Revised supplementary/.texpadtmp/Supplementary.bbl]

\begin{thebibliography}{}

\bibitem[Battagliola et~al., 2022]{battagliola2022}
Battagliola, M.~L., S{\o}rensen, H., Tolver, A., and Staicu, A.-M. (2022).
\newblock A bias-adjusted estimator in quantile regression for clustered data.
\newblock {\em Econometrics and Statistics}, 23:165--186.

\bibitem[Brockhaus et~al., 2020]{FDboost}
Brockhaus, S., Rügamer, D., and Greven, S. (2020).
\newblock Boosting functional regression models with {FD}boost.
\newblock {\em Journal of Statistical Software}, 94(10):1--50.

\bibitem[Bühlmann and Hothorn, 2007]{10.1214/07-STS242}
Bühlmann, P. and Hothorn, T. (2007).
\newblock {Boosting Algorithms: Regularization, Prediction and Model Fitting}.
\newblock {\em Statistical Science}, 22(4):477 -- 505.

\bibitem[Fasiolo et~al., 2021]{doi:10.1080/01621459.2020.1725521}
Fasiolo, M., Wood, S.~N., Zaffran, M., Nedellec, R., and Goude, Y. (2021).
\newblock Fast calibrated additive quantile regression.
\newblock {\em Journal of the American Statistical Association},
  116(535):1410--1412.

\bibitem[Geraci, 2019]{geraci2019}
Geraci, M. (2019).
\newblock Additive quantile regression for clustered data with an application
  to children's physical activity.
\newblock {\em Journal of the Royal Statistical Society: Series C (Applied
  Statistics)}, 68(4):1071--1089.

\bibitem[Goldsmith et~al., 2012]{Goldsmith2012}
Goldsmith, J., Crainiceanu, C., Caffo, B., and Reich, D. (2012).
\newblock Longitudinal penalized functional regression for cognitive outcomes
  on neuronal tract measurements.
\newblock {\em Journal of the Royal Statistical Society, Series C (Applied
  Statistics)}, 61(3):453--469.

\bibitem[Kundu et~al., 2016]{kundu2016}
Kundu, M.~G., Harezlak, J., and Randolph, T.~W. (2016).
\newblock Longitudinal functional models with structured penalties.
\newblock {\em Statistical Modelling}, 16(2):114--139.

\bibitem[Schmid and Hothorn, 2008]{SCHMID2008298}
Schmid, M. and Hothorn, T. (2008).
\newblock Boosting additive models using component-wise p-splines.
\newblock {\em Computational Statistics \& Data Analysis}, 53(2):298--311.

\bibitem[Yu and Zhang, 2005]{doi:10.1080/03610920500199018}
Yu, K. and Zhang, J. (2005).
\newblock A three-parameter asymmetric laplace distribution and its extension.
\newblock {\em Communications in Statistics - Theory and Methods},
  34(9-10):1867--1879.

\end{thebibliography}
