# Supplementary material for: Quantile Regression for Longitudinal Functional Data with Application to Feed Intake of Lactating Sows
Source: J Agric Biol Environ Stat. 2024 Feb 6;30(1):211–30. doi: 10.1007/s13253-024-00601-5 (PMC11885350; doi:10.1007/s13253-024-00601-5)
Supplement: Supplementary file 2 — (zip 1175 KB) [file 13253_2024_601_MOESM2_ESM.zip › Revised supplementary/.texpadtmp/main.out]

\BOOKMARK [1][-]{section.1}{\376\377\000I\000n\000t\000r\000o\000d\000u\000c\000t\000i\000o\000n}{}% 1
\BOOKMARK [1][-]{section.2}{\376\377\000F\000r\000a\000m\000e\000w\000o\000r\000k}{}% 2
\BOOKMARK [1][-]{section.3}{\376\377\000E\000s\000t\000i\000m\000a\000t\000i\000o\000n\000\040\000m\000e\000t\000h\000o\000d\000o\000l\000o\000g\000y}{}% 3
\BOOKMARK [2][-]{subsection.3.1}{\376\377\000R\000e\000p\000r\000e\000s\000e\000n\000t\000a\000t\000i\000o\000n\000\040\000o\000f\000\040\000t\000h\000e\000\040\000f\000u\000n\000c\000t\000i\000o\000n\000a\000l\000\040\000c\000o\000e\000f\000f\000i\000c\000i\000e\000n\000t\000\040\000a\000n\000d\000\040\000s\000m\000o\000o\000t\000h\000\040\000i\000n\000t\000e\000r\000c\000e\000p\000t}{section.3}% 4
\BOOKMARK [2][-]{subsection.3.2}{\376\377\000E\000s\000t\000i\000m\000a\000t\000i\000o\000n\000\040\000o\000f\000\040\000c\000o\000e\000f\000f\000i\000c\000i\000e\000n\000t\000s\000\040\000a\000n\000d\000\040\000r\000a\000n\000d\000o\000m\000\040\000i\000n\000t\000e\000r\000c\000e\000p\000t\000s}{section.3}% 5
\BOOKMARK [2][-]{subsection.3.3}{\376\377\000C\000o\000v\000a\000r\000i\000a\000t\000e\000s\000\040\000o\000b\000s\000e\000r\000v\000e\000d\000\040\000w\000i\000t\000h\000\040\000n\000o\000i\000s\000e}{section.3}% 6
\BOOKMARK [2][-]{subsection.3.4}{\376\377\000B\000o\000o\000t\000s\000t\000r\000a\000p\000\040\000p\000r\000o\000c\000e\000d\000u\000r\000e\000s\000\040\000f\000o\000r\000\040\000v\000a\000r\000i\000a\000n\000c\000e\000\040\000a\000s\000s\000e\000s\000s\000m\000e\000n\000t\000\040\000a\000n\000d\000\040\000b\000i\000a\000s\000\040\000a\000d\000j\000u\000s\000t\000m\000e\000n\000t}{section.3}% 7
\BOOKMARK [1][-]{section.4}{\376\377\000L\000a\000c\000t\000a\000t\000i\000n\000g\000\040\000s\000o\000w\000s\000'\000\040\000f\000e\000e\000d\000\040\000i\000n\000t\000a\000k\000e}{}% 8
\BOOKMARK [2][-]{subsection.4.1}{\376\377\000D\000e\000s\000c\000r\000i\000p\000t\000i\000o\000n\000\040\000a\000n\000d\000\040\000p\000r\000e\000p\000r\000o\000c\000e\000s\000s\000i\000n\000g\000\040\000o\000f\000\040\000d\000a\000t\000a}{section.4}% 9
\BOOKMARK [2][-]{subsection.4.2}{\376\377\000E\000s\000t\000i\000m\000a\000t\000e\000d\000\040\000q\000u\000a\000n\000t\000i\000l\000e\000s\000\040\000o\000f\000\040\000f\000e\000e\000d\000\040\000i\000n\000t\000a\000k\000e}{section.4}% 10
\BOOKMARK [2][-]{subsection.4.3}{\376\377\000C\000o\000m\000p\000a\000r\000i\000s\000o\000n\000\040\000w\000i\000t\000h\000\040\000s\000i\000m\000p\000l\000e\000r\000\040\000m\000o\000d\000e\000l\000s}{section.4}% 11
\BOOKMARK [2][-]{subsection.4.4}{\376\377\000E\000s\000t\000i\000m\000a\000t\000e\000d\000\040\000e\000f\000f\000e\000c\000t\000\040\000o\000f\000\040\000t\000e\000m\000p\000e\000r\000a\000t\000u\000r\000e}{section.4}% 12
\BOOKMARK [1][-]{section.5}{\376\377\000D\000i\000s\000c\000u\000s\000s\000i\000o\000n}{}% 13
\BOOKMARK [1][-]{section.6}{\376\377\000D\000e\000c\000l\000a\000r\000a\000t\000i\000o\000n\000s}{}% 14
\BOOKMARK [2][-]{subsection.6.1}{\376\377\000D\000a\000t\000a\000\040\000a\000v\000a\000i\000l\000a\000b\000i\000l\000i\000t\000y}{section.6}% 15
\BOOKMARK [2][-]{subsection.6.2}{\376\377\000F\000u\000n\000d\000i\000n\000g\000\040\000a\000n\000d\000/\000o\000r\000\040\000C\000o\000n\000f\000l\000i\000c\000t\000s\000\040\000o\000f\000\040\000i\000n\000t\000e\000r\000e\000s\000t\000s\000\040}{section.6}% 16
