# Supplementary material for: Quantile Regression for Longitudinal Functional Data with Application to Feed Intake of Lactating Sows
Source: J Agric Biol Environ Stat. 2024 Feb 6;30(1):211–30. doi: 10.1007/s13253-024-00601-5 (PMC11885350; doi:10.1007/s13253-024-00601-5)
Supplement: Supplementary file 2 — (zip 1175 KB) [file 13253_2024_601_MOESM2_ESM.zip › Revised supplementary/.texpadtmp/Supplementary.log]

This is pdfTeX, Version 3.141592653-2.6-1.40.24 (TeX Live 2022) (preloaded format=pdflatex 2022.4.6)  24 SEP 2023 13:13
entering extended mode
 \write18 enabled.
 file:line:error style messages enabled.
 %&-line parsing enabled.
**Supplementary.tex
(./Supplementary.tex
LaTeX2e <2021-11-15> patch level 1
L3 programming layer <2022-02-24> (/usr/local/texlive/2022/texmf-dist/tex/latex/base/article.cls
Document Class: article 2021/10/04 v1.4n Standard LaTeX document class
(/usr/local/texlive/2022/texmf-dist/tex/latex/base/size12.clo
File: size12.clo 2021/10/04 v1.4n Standard LaTeX file (size option)
)
\c@part=\count185
\c@section=\count186
\c@subsection=\count187
\c@subsubsection=\count188
\c@paragraph=\count189
\c@subparagraph=\count190
\c@figure=\count191
\c@table=\count192
\abovecaptionskip=\skip47
\belowcaptionskip=\skip48
\bibindent=\dimen138
) (/usr/local/texlive/2022/texmf-dist/tex/latex/geometry/geometry.sty
Package: geometry 2020/01/02 v5.9 Page Geometry
 (/usr/local/texlive/2022/texmf-dist/tex/latex/graphics/keyval.sty
Package: keyval 2014/10/28 v1.15 key=value parser (DPC)
\KV@toks@=\toks16
) (/usr/local/texlive/2022/texmf-dist/tex/generic/iftex/ifvtex.sty
Package: ifvtex 2019/10/25 v1.7 ifvtex legacy package. Use iftex instead.
 (/usr/local/texlive/2022/texmf-dist/tex/generic/iftex/iftex.sty
Package: iftex 2022/02/03 v1.0f TeX engine tests
))
\Gm@cnth=\count193
\Gm@cntv=\count194
\c@Gm@tempcnt=\count195
\Gm@bindingoffset=\dimen139
\Gm@wd@mp=\dimen140
\Gm@odd@mp=\dimen141
\Gm@even@mp=\dimen142
\Gm@layoutwidth=\dimen143
\Gm@layoutheight=\dimen144
\Gm@layouthoffset=\dimen145
\Gm@layoutvoffset=\dimen146
\Gm@dimlist=\toks17
) (/usr/local/texlive/2022/texmf-dist/tex/latex/setspace/setspace.sty
Package: setspace 2011/12/19 v6.7a set line spacing
) (/usr/local/texlive/2022/texmf-dist/tex/latex/base/inputenc.sty
Package: inputenc 2021/02/14 v1.3d Input encoding file
\inpenc@prehook=\toks18
\inpenc@posthook=\toks19
) (/usr/local/texlive/2022/texmf-dist/tex/latex/microtype/microtype.sty
Package: microtype 2022/03/14 v3.0d Micro-typographical refinements (RS)
 (/usr/local/texlive/2022/texmf-dist/tex/latex/etoolbox/etoolbox.sty
Package: etoolbox 2020/10/05 v2.5k e-TeX tools for LaTeX (JAW)
\etb@tempcnta=\count196
)
\MT@toks=\toks20
\MT@tempbox=\box50
\MT@count=\count197
LaTeX Info: Redefining \noprotrusionifhmode on input line 1027.
LaTeX Info: Redefining \leftprotrusion on input line 1028.
LaTeX Info: Redefining \rightprotrusion on input line 1036.
LaTeX Info: Redefining \textls on input line 1195.
\MT@outer@kern=\dimen147
LaTeX Info: Redefining \textmicrotypecontext on input line 1781.
\MT@listname@count=\count198
 (/usr/local/texlive/2022/texmf-dist/tex/latex/microtype/microtype-pdftex.def
File: microtype-pdftex.def 2022/03/14 v3.0d Definitions specific to pdftex (RS)
LaTeX Info: Redefining \lsstyle on input line 900.
LaTeX Info: Redefining \lslig on input line 900.
\MT@outer@space=\skip49
)
Package microtype Info: Loading configuration file microtype.cfg.
 (/usr/local/texlive/2022/texmf-dist/tex/latex/microtype/microtype.cfg
File: microtype.cfg 2022/03/14 v3.0d microtype main configuration file (RS)
)) (/usr/local/texlive/2022/texmf-dist/tex/generic/babel/babel.sty
Package: babel 2022/02/26 3.73 The Babel package
\babel@savecnt=\count199
\U@D=\dimen148
\l@unhyphenated=\language87
 (/usr/local/texlive/2022/texmf-dist/tex/generic/babel/txtbabel.def)
\bbl@readstream=\read2
\bbl@dirlevel=\count266
 (/usr/local/texlive/2022/texmf-dist/tex/generic/babel-english/english.ldf
Language: english 2017/06/06 v3.3r English support from the babel system
Package babel Info: Hyphen rules for 'canadian' set to \l@english
(babel)             (\language0). Reported on input line 102.
Package babel Info: Hyphen rules for 'australian' set to \l@ukenglish
(babel)             (\language21). Reported on input line 105.
Package babel Info: Hyphen rules for 'newzealand' set to \l@ukenglish
(babel)             (\language21). Reported on input line 108.
)) (/usr/local/texlive/2022/texmf-dist/tex/latex/emptypage/emptypage.sty
Package: emptypage 2010/05/30 v1.2 Suppress page numbers and headings on empty pages
) (/usr/local/texlive/2022/texmf-dist/tex/latex/tools/indentfirst.sty
Package: indentfirst 1995/11/23 v1.03 Indent first paragraph (DPC)
) (/usr/local/texlive/2022/texmf-dist/tex/latex/booktabs/booktabs.sty
Package: booktabs 2020/01/12 v1.61803398 Publication quality tables
\heavyrulewidth=\dimen149
\lightrulewidth=\dimen150
\cmidrulewidth=\dimen151
\belowrulesep=\dimen152
\belowbottomsep=\dimen153
\aboverulesep=\dimen154
\abovetopsep=\dimen155
\cmidrulesep=\dimen156
\cmidrulekern=\dimen157
\defaultaddspace=\dimen158
\@cmidla=\count267
\@cmidlb=\count268
\@aboverulesep=\dimen159
\@belowrulesep=\dimen160
\@thisruleclass=\count269
\@lastruleclass=\count270
\@thisrulewidth=\dimen161
) (/usr/local/texlive/2022/texmf-dist/tex/latex/tools/tabularx.sty
Package: tabularx 2020/01/15 v2.11c `tabularx' package (DPC)
 (/usr/local/texlive/2022/texmf-dist/tex/latex/tools/array.sty
Package: array 2021/10/04 v2.5f Tabular extension package (FMi)
\col@sep=\dimen162
\ar@mcellbox=\box51
\extrarowheight=\dimen163
\NC@list=\toks21
\extratabsurround=\skip50
\backup@length=\skip51
\ar@cellbox=\box52
)
\TX@col@width=\dimen164
\TX@old@table=\dimen165
\TX@old@col=\dimen166
\TX@target=\dimen167
\TX@delta=\dimen168
\TX@cols=\count271
\TX@ftn=\toks22
) (/usr/local/texlive/2022/texmf-dist/tex/latex/listings/listings.sty
\lst@mode=\count272
\lst@gtempboxa=\box53
\lst@token=\toks23
\lst@length=\count273
\lst@currlwidth=\dimen169
\lst@column=\count274
\lst@pos=\count275
\lst@lostspace=\dimen170
\lst@width=\dimen171
\lst@newlines=\count276
\lst@lineno=\count277
\lst@maxwidth=\dimen172
 (/usr/local/texlive/2022/texmf-dist/tex/latex/listings/lstmisc.sty
File: lstmisc.sty 2020/03/24 1.8d (Carsten Heinz)
\c@lstnumber=\count278
\lst@skipnumbers=\count279
\lst@framebox=\box54
) (/usr/local/texlive/2022/texmf-dist/tex/latex/listings/listings.cfg
File: listings.cfg 2020/03/24 1.8d listings configuration
))
Package: listings 2020/03/24 1.8d (Carsten Heinz)
 (/usr/local/texlive/2022/texmf-dist/tex/latex/quoting/quoting.sty
Package: quoting 2014/01/28 v0.1c Consolidated environment for displayed text
 (/usr/local/texlive/2022/texmf-dist/tex/latex/kvoptions/kvoptions.sty
Package: kvoptions 2020-10-07 v3.14 Key value format for package options (HO)
 (/usr/local/texlive/2022/texmf-dist/tex/generic/ltxcmds/ltxcmds.sty
Package: ltxcmds 2020-05-10 v1.25 LaTeX kernel commands for general use (HO)
) (/usr/local/texlive/2022/texmf-dist/tex/generic/kvsetkeys/kvsetkeys.sty
Package: kvsetkeys 2019/12/15 v1.18 Key value parser (HO)
))
\quo@toppartop=\skip52
) (/usr/local/texlive/2022/texmf-dist/tex/latex/amsmath/amsmath.sty
Package: amsmath 2021/10/15 v2.17l AMS math features
\@mathmargin=\skip53

For additional information on amsmath, use the `?' option.
(/usr/local/texlive/2022/texmf-dist/tex/latex/amsmath/amstext.sty
Package: amstext 2021/08/26 v2.01 AMS text
 (/usr/local/texlive/2022/texmf-dist/tex/latex/amsmath/amsgen.sty
File: amsgen.sty 1999/11/30 v2.0 generic functions
\@emptytoks=\toks24
\ex@=\dimen173
)) (/usr/local/texlive/2022/texmf-dist/tex/latex/amsmath/amsbsy.sty
Package: amsbsy 1999/11/29 v1.2d Bold Symbols
\pmbraise@=\dimen174
) (/usr/local/texlive/2022/texmf-dist/tex/latex/amsmath/amsopn.sty
Package: amsopn 2021/08/26 v2.02 operator names
)
\inf@bad=\count280
LaTeX Info: Redefining \frac on input line 234.
\uproot@=\count281
\leftroot@=\count282
LaTeX Info: Redefining \overline on input line 399.
\classnum@=\count283
\DOTSCASE@=\count284
LaTeX Info: Redefining \ldots on input line 496.
LaTeX Info: Redefining \dots on input line 499.
LaTeX Info: Redefining \cdots on input line 620.
\Mathstrutbox@=\box55
\strutbox@=\box56
\big@size=\dimen175
LaTeX Font Info:    Redeclaring font encoding OML on input line 743.
LaTeX Font Info:    Redeclaring font encoding OMS on input line 744.
\macc@depth=\count285
\c@MaxMatrixCols=\count286
\dotsspace@=\muskip16
\c@parentequation=\count287
\dspbrk@lvl=\count288
\tag@help=\toks25
\row@=\count289
\column@=\count290
\maxfields@=\count291
\andhelp@=\toks26
\eqnshift@=\dimen176
\alignsep@=\dimen177
\tagshift@=\dimen178
\tagwidth@=\dimen179
\totwidth@=\dimen180
\lineht@=\dimen181
\@envbody=\toks27
\multlinegap=\skip54
\multlinetaggap=\skip55
\mathdisplay@stack=\toks28
LaTeX Info: Redefining \[ on input line 2938.
LaTeX Info: Redefining \] on input line 2939.
) (/usr/local/texlive/2022/texmf-dist/tex/latex/amsfonts/amssymb.sty
Package: amssymb 2013/01/14 v3.01 AMS font symbols
 (/usr/local/texlive/2022/texmf-dist/tex/latex/amsfonts/amsfonts.sty
Package: amsfonts 2013/01/14 v3.01 Basic AMSFonts support
\symAMSa=\mathgroup4
\symAMSb=\mathgroup5
LaTeX Font Info:    Redeclaring math symbol \hbar on input line 98.
LaTeX Font Info:    Overwriting math alphabet `\mathfrak' in version `bold'
(Font)                  U/euf/m/n --> U/euf/b/n on input line 106.
)) (/usr/local/texlive/2022/texmf-dist/tex/latex/amscls/amsthm.sty
Package: amsthm 2020/05/29 v2.20.6
\thm@style=\toks29
\thm@bodyfont=\toks30
\thm@headfont=\toks31
\thm@notefont=\toks32
\thm@headpunct=\toks33
\thm@preskip=\skip56
\thm@postskip=\skip57
\thm@headsep=\skip58
\dth@everypar=\toks34
) (/usr/local/texlive/2022/texmf-dist/tex/latex/changepage/chngpage.sty
Package: chngpage 2009/10/20 v1.2b change page layout
\c@cp@cnt=\count292
\c@cp@tempcnt=\count293
) (/usr/local/texlive/2022/texmf-dist/tex/latex/tools/calc.sty
Package: calc 2017/05/25 v4.3 Infix arithmetic (KKT,FJ)
\calc@Acount=\count294
\calc@Bcount=\count295
\calc@Adimen=\dimen182
\calc@Bdimen=\dimen183
\calc@Askip=\skip59
\calc@Bskip=\skip60
LaTeX Info: Redefining \setlength on input line 80.
LaTeX Info: Redefining \addtolength on input line 81.
\calc@Ccount=\count296
\calc@Cskip=\skip61
) (/usr/local/texlive/2022/texmf-dist/tex/latex/xcolor/xcolor.sty
Package: xcolor 2021/10/31 v2.13 LaTeX color extensions (UK)
 (/usr/local/texlive/2022/texmf-dist/tex/latex/graphics-cfg/color.cfg
File: color.cfg 2016/01/02 v1.6 sample color configuration
)
Package xcolor Info: Driver file: pdftex.def on input line 227.
 (/usr/local/texlive/2022/texmf-dist/tex/latex/graphics-def/pdftex.def
File: pdftex.def 2020/10/05 v1.2a Graphics/color driver for pdftex
)
Package xcolor Info: Model `cmy' substituted by `cmy0' on input line 1352.
Package xcolor Info: Model `hsb' substituted by `rgb' on input line 1356.
Package xcolor Info: Model `RGB' extended on input line 1368.
Package xcolor Info: Model `HTML' substituted by `rgb' on input line 1370.
Package xcolor Info: Model `Hsb' substituted by `hsb' on input line 1371.
Package xcolor Info: Model `tHsb' substituted by `hsb' on input line 1372.
Package xcolor Info: Model `HSB' substituted by `hsb' on input line 1373.
Package xcolor Info: Model `Gray' substituted by `gray' on input line 1374.
Package xcolor Info: Model `wave' substituted by `hsb' on input line 1375.
 (/usr/local/texlive/2022/texmf-dist/tex/latex/graphics/dvipsnam.def
File: dvipsnam.def 2016/06/17 v3.0m Driver-dependent file (DPC,SPQR)
)) (/usr/local/texlive/2022/texmf-dist/tex/latex/lipsum/lipsum.sty (/usr/local/texlive/2022/texmf-dist/tex/latex/l3packages/l3keys2e/l3keys2e.sty (/usr/local/texlive/2022/texmf-dist/tex/latex/l3kernel/expl3.sty
Package: expl3 2022-02-24 L3 programming layer (loader) 
 (/usr/local/texlive/2022/texmf-dist/tex/latex/l3backend/l3backend-pdftex.def
File: l3backend-pdftex.def 2022-02-07 L3 backend support: PDF output (pdfTeX)
\l__color_backend_stack_int=\count297
\l__pdf_internal_box=\box57
))
Package: l3keys2e 2022-01-12 LaTeX2e option processing using LaTeX3 keys
)
Package: lipsum 2021-09-20 v2.7 150 paragraphs of Lorem Ipsum dummy text
\g__lipsum_par_int=\count298
\l__lipsum_a_int=\count299
\l__lipsum_b_int=\count300
 (/usr/local/texlive/2022/texmf-dist/tex/latex/lipsum/lipsum.ltd.tex)) (/usr/local/texlive/2022/texmf-dist/tex/latex/eurosym/eurosym.sty
Package: eurosym 1998/08/06 v1.1 European currency symbol ``Euro''
\@eurobox=\box58
) (/usr/local/texlive/2022/texmf-dist/tex/latex/hyperref/hyperref.sty
Package: hyperref 2022-02-21 v7.00n Hypertext links for LaTeX
 (/usr/local/texlive/2022/texmf-dist/tex/generic/pdftexcmds/pdftexcmds.sty
Package: pdftexcmds 2020-06-27 v0.33 Utility functions of pdfTeX for LuaTeX (HO)
 (/usr/local/texlive/2022/texmf-dist/tex/generic/infwarerr/infwarerr.sty
Package: infwarerr 2019/12/03 v1.5 Providing info/warning/error messages (HO)
)
Package pdftexcmds Info: \pdf@primitive is available.
Package pdftexcmds Info: \pdf@ifprimitive is available.
Package pdftexcmds Info: \pdfdraftmode found.
) (/usr/local/texlive/2022/texmf-dist/tex/generic/kvdefinekeys/kvdefinekeys.sty
Package: kvdefinekeys 2019-12-19 v1.6 Define keys (HO)
) (/usr/local/texlive/2022/texmf-dist/tex/generic/pdfescape/pdfescape.sty
Package: pdfescape 2019/12/09 v1.15 Implements pdfTeX's escape features (HO)
) (/usr/local/texlive/2022/texmf-dist/tex/latex/hycolor/hycolor.sty
Package: hycolor 2020-01-27 v1.10 Color options for hyperref/bookmark (HO)
) (/usr/local/texlive/2022/texmf-dist/tex/latex/letltxmacro/letltxmacro.sty
Package: letltxmacro 2019/12/03 v1.6 Let assignment for LaTeX macros (HO)
) (/usr/local/texlive/2022/texmf-dist/tex/latex/auxhook/auxhook.sty
Package: auxhook 2019-12-17 v1.6 Hooks for auxiliary files (HO)
)
\@linkdim=\dimen184
\Hy@linkcounter=\count301
\Hy@pagecounter=\count302
 (/usr/local/texlive/2022/texmf-dist/tex/latex/hyperref/pd1enc.def
File: pd1enc.def 2022-02-21 v7.00n Hyperref: PDFDocEncoding definition (HO)
Now handling font encoding PD1 ...
... no UTF-8 mapping file for font encoding PD1
) (/usr/local/texlive/2022/texmf-dist/tex/generic/intcalc/intcalc.sty
Package: intcalc 2019/12/15 v1.3 Expandable calculations with integers (HO)
)
(/usr/local/texlive/2022/texmf-dist/tex/generic/etexcmds/etexcmds.sty
Package: etexcmds 2019/12/15 v1.7 Avoid name clashes with e-TeX commands (HO)
)
\Hy@SavedSpaceFactor=\count303
 (/usr/local/texlive/2022/texmf-dist/tex/latex/hyperref/puenc.def
File: puenc.def 2022-02-21 v7.00n Hyperref: PDF Unicode definition (HO)
Now handling font encoding PU ...
... no UTF-8 mapping file for font encoding PU
)
Package hyperref Info: Hyper figures OFF on input line 4137.
Package hyperref Info: Link nesting OFF on input line 4142.
Package hyperref Info: Hyper index ON on input line 4145.
Package hyperref Info: Plain pages OFF on input line 4152.
Package hyperref Info: Backreferencing OFF on input line 4157.
Package hyperref Info: Implicit mode ON; LaTeX internals redefined.
Package hyperref Info: Bookmarks ON on input line 4390.
\c@Hy@tempcnt=\count304
 (/usr/local/texlive/2022/texmf-dist/tex/latex/url/url.sty
\Urlmuskip=\muskip17
Package: url 2013/09/16  ver 3.4  Verb mode for urls, etc.
)
LaTeX Info: Redefining \url on input line 4749.
\XeTeXLinkMargin=\dimen185
 (/usr/local/texlive/2022/texmf-dist/tex/generic/bitset/bitset.sty
Package: bitset 2019/12/09 v1.3 Handle bit-vector datatype (HO)
 (/usr/local/texlive/2022/texmf-dist/tex/generic/bigintcalc/bigintcalc.sty
Package: bigintcalc 2019/12/15 v1.5 Expandable calculations on big integers (HO)
))
\Fld@menulength=\count305
\Field@Width=\dimen186
\Fld@charsize=\dimen187
Package hyperref Info: Hyper figures OFF on input line 6027.
Package hyperref Info: Link nesting OFF on input line 6032.
Package hyperref Info: Hyper index ON on input line 6035.
Package hyperref Info: backreferencing OFF on input line 6042.
Package hyperref Info: Link coloring OFF on input line 6047.
Package hyperref Info: Link coloring with OCG OFF on input line 6052.
Package hyperref Info: PDF/A mode OFF on input line 6057.
LaTeX Info: Redefining \ref on input line 6097.
LaTeX Info: Redefining \pageref on input line 6101.
 (/usr/local/texlive/2022/texmf-dist/tex/latex/base/atbegshi-ltx.sty
Package: atbegshi-ltx 2021/01/10 v1.0c Emulation of the original atbegshi
package with kernel methods
)
\Hy@abspage=\count306
\c@Item=\count307
\c@Hfootnote=\count308
)
Package hyperref Info: Driver (autodetected): hpdftex.
 (/usr/local/texlive/2022/texmf-dist/tex/latex/hyperref/hpdftex.def
File: hpdftex.def 2022-02-21 v7.00n Hyperref driver for pdfTeX
 (/usr/local/texlive/2022/texmf-dist/tex/latex/base/atveryend-ltx.sty
Package: atveryend-ltx 2020/08/19 v1.0a Emulation of the original atveryend package
with kernel methods
)
\Fld@listcount=\count309
\c@bookmark@seq@number=\count310
 (/usr/local/texlive/2022/texmf-dist/tex/latex/rerunfilecheck/rerunfilecheck.sty
Package: rerunfilecheck 2019/12/05 v1.9 Rerun checks for auxiliary files (HO)
 (/usr/local/texlive/2022/texmf-dist/tex/generic/uniquecounter/uniquecounter.sty
Package: uniquecounter 2019/12/15 v1.4 Provide unlimited unique counter (HO)
)
Package uniquecounter Info: New unique counter `rerunfilecheck' on input line 286.
)
\Hy@SectionHShift=\skip62
) (/usr/local/texlive/2022/texmf-dist/tex/latex/hyperref/xr-hyper.sty
Package: xr-hyper 2022-02-21 v7.00n eXternal References (DPC)


Package xr-hyper Warning: Load package `hyperref' after `xr-hyper'.

) (/usr/local/texlive/2022/texmf-dist/tex/latex/preprint/authblk.sty
Package: authblk 2001/02/27 1.3 (PWD)
\affilsep=\skip63
\@affilsep=\skip64
\c@Maxaffil=\count311
\c@authors=\count312
\c@affil=\count313
) (/usr/local/texlive/2022/texmf-dist/tex/latex/base/textcomp.sty
Package: textcomp 2020/02/02 v2.0n Standard LaTeX package
) (/usr/local/texlive/2022/texmf-dist/tex/latex/tools/verbatim.sty
Package: verbatim 2020-07-07 v1.5u LaTeX2e package for verbatim enhancements
\every@verbatim=\toks35
\verbatim@line=\toks36
\verbatim@in@stream=\read3
) (/usr/local/texlive/2022/texmf-dist/tex/latex/varwidth/varwidth.sty
Package: varwidth 2009/03/30 ver 0.92;  Variable-width minipages
\@vwid@box=\box59
\sift@deathcycles=\count314
\@vwid@loff=\dimen188
\@vwid@roff=\dimen189
) (/usr/local/texlive/2022/texmf-dist/tex/latex/bbm-macros/bbm.sty
Package: bbm 1999/03/15 V 1.2 provides fonts for set symbols - TH
LaTeX Font Info:    Overwriting math alphabet `\mathbbm' in version `bold'
(Font)                  U/bbm/m/n --> U/bbm/bx/n on input line 33.
LaTeX Font Info:    Overwriting math alphabet `\mathbbmss' in version `bold'
(Font)                  U/bbmss/m/n --> U/bbmss/bx/n on input line 35.
) (/usr/local/texlive/2022/texmf-dist/tex/latex/natbib/natbib.sty
Package: natbib 2010/09/13 8.31b (PWD, AO)
\bibhang=\skip65
\bibsep=\skip66
LaTeX Info: Redefining \cite on input line 694.
\c@NAT@ctr=\count315
) (/usr/local/texlive/2022/texmf-dist/tex/latex/algorithmicx/algpseudocode.sty
Package: algpseudocode 
 (/usr/local/texlive/2022/texmf-dist/tex/latex/base/ifthen.sty
Package: ifthen 2020/11/24 v1.1c Standard LaTeX ifthen package (DPC)
) (/usr/local/texlive/2022/texmf-dist/tex/latex/algorithmicx/algorithmicx.sty
Package: algorithmicx 2005/04/27 v1.2 Algorithmicx

Document Style algorithmicx 1.2 - a greatly improved `algorithmic' style
\c@ALG@line=\count316
\c@ALG@rem=\count317
\c@ALG@nested=\count318
\ALG@tlm=\skip67
\ALG@thistlm=\skip68
\c@ALG@Lnr=\count319
\c@ALG@blocknr=\count320
\c@ALG@storecount=\count321
\c@ALG@tmpcounter=\count322
\ALG@tmplength=\skip69
)
Document Style - pseudocode environments for use with the `algorithmicx' style
) (/usr/local/texlive/2022/texmf-dist/tex/latex/doublestroke/dsfont.sty
Package: dsfont 1995/08/01 v0.1 Double stroke roman fonts
) (/usr/local/texlive/2022/texmf-dist/tex/latex/float/float.sty
Package: float 2001/11/08 v1.3d Float enhancements (AL)
\c@float@type=\count323
\float@exts=\toks37
\float@box=\box60
\@float@everytoks=\toks38
\@floatcapt=\box61
) (/usr/local/texlive/2022/texmf-dist/tex/latex/subfig/subfig.sty
Package: subfig 2005/06/28 ver: 1.3 subfig package
 (/usr/local/texlive/2022/texmf-dist/tex/latex/caption/caption3.sty
Package: caption3 2022/03/17 v2.3b caption3 kernel (AR)
\caption@tempdima=\dimen190
\captionmargin=\dimen191
\caption@leftmargin=\dimen192
\caption@rightmargin=\dimen193
\caption@width=\dimen194
\caption@indent=\dimen195
\caption@parindent=\dimen196
\caption@hangindent=\dimen197
Package caption Info: Standard document class detected.
)
\c@KVtest=\count324
\sf@farskip=\skip70
\sf@captopadj=\dimen198
\sf@capskip=\skip71
\sf@nearskip=\skip72
\c@subfigure=\count325
\c@subfigure@save=\count326
\c@lofdepth=\count327
\c@subtable=\count328
\c@subtable@save=\count329
\c@lotdepth=\count330
\sf@top=\skip73
\sf@bottom=\skip74
) (/usr/local/texlive/2022/texmf-dist/tex/latex/graphics/graphicx.sty
Package: graphicx 2021/09/16 v1.2d Enhanced LaTeX Graphics (DPC,SPQR)
 (/usr/local/texlive/2022/texmf-dist/tex/latex/graphics/graphics.sty
Package: graphics 2021/03/04 v1.4d Standard LaTeX Graphics (DPC,SPQR)
 (/usr/local/texlive/2022/texmf-dist/tex/latex/graphics/trig.sty
Package: trig 2021/08/11 v1.11 sin cos tan (DPC)
) (/usr/local/texlive/2022/texmf-dist/tex/latex/graphics-cfg/graphics.cfg
File: graphics.cfg 2016/06/04 v1.11 sample graphics configuration
)
Package graphics Info: Driver file: pdftex.def on input line 107.
)
\Gin@req@height=\dimen199
\Gin@req@width=\dimen256
) (/usr/local/texlive/2022/texmf-dist/tex/latex/tasks/tasks.sty (/usr/local/texlive/2022/texmf-dist/tex/latex/l3packages/xparse/xparse.sty
Package: xparse 2022-01-12 L3 Experimental document command parser
) (/usr/local/texlive/2022/texmf-dist/tex/latex/l3packages/xtemplate/xtemplate.sty
Package: xtemplate 2022-01-12 L3 Experimental prototype document functions
\l__xtemplate_tmp_dim=\dimen257
\l__xtemplate_tmp_int=\count331
\l__xtemplate_tmp_muskip=\muskip18
\l__xtemplate_tmp_skip=\skip75
)
Package: tasks 2022/01/08 v1.4a lists with columns filled horizontally
\g__tasks_total_items_int=\count332
\l__tasks_columns_int=\count333
\g__tasks_rows_int=\count334
\g__tasks_current_col_num_int=\count335
\g__tasks_current_row_num_int=\count336
\l__tasks_item_columns_int=\count337
\g__tasks_env_int=\count338
\l__tasks_start_int=\count339
\l__tasks_item_indent_dim=\dimen258
\l__tasks_item_default_indent_dim=\dimen259
\l__tasks_item_width_dim=\dimen260
\l__tasks_label_width_dim=\dimen261
\l__tasks_label_default_width_dim=\dimen262
\l__tasks_label_offset_dim=\dimen263
\l__tasks_label_default_offset_dim=\dimen264
\l__tasks_column_sep_dim=\dimen265
\l__tasks_correction_dim=\dimen266
\l__tasks_full_width_dim=\dimen267
\l__tasks_after_item_skip=\skip76
\l__tasks_custom_after_item_skip=\skip77
\l__tasks_before_list_skip=\skip78
\l__tasks_after_list_skip=\skip79
\l__tasks_item_coffin=\box62
\l__tasks_label_coffin=\box63
\c@task=\count340
\l__tasks_tmpa_int=\count341
\l__tasks_tmpb_int=\count342
\l__tasks_tmpa_coffin=\box64
\l__tasks_tmpa_box=\box65

Package xtemplate Info: Declaring object type 'tasks' taking 3 argument(s) on
(xtemplate)             line 450.

 (/usr/local/texlive/2022/texmf-dist/tex/latex/tasks/tasks.cfg)) (/usr/local/texlive/2022/texmf-dist/tex/latex/psnfss/courier.sty
Package: courier 2020/03/25 PSNFSS-v9.3 (WaS) 
) (/usr/local/texlive/2022/texmf-dist/tex/latex/was/gensymb.sty
Package: gensymb 2003/07/02 v1.0 (WaS)
) (/usr/local/texlive/2022/texmf-dist/tex/latex/multirow/multirow.sty
Package: multirow 2021/03/15 v2.8 Span multiple rows of a table
\multirow@colwidth=\skip80
\multirow@cntb=\count343
\multirow@dima=\skip81
\bigstrutjot=\dimen268
) (/usr/local/texlive/2022/texmf-dist/tex/latex/enumitem/enumitem.sty
Package: enumitem 2019/06/20 v3.9 Customized lists
\labelindent=\skip82
\enit@outerparindent=\dimen269
\enit@toks=\toks39
\enit@inbox=\box66
\enit@count@id=\count344
\enitdp@description=\count345
) (/usr/local/texlive/2022/texmf-dist/tex/latex/tools/bm.sty
Package: bm 2021/04/25 v1.2e Bold Symbol Support (DPC/FMi)
\symboldoperators=\mathgroup6
\symboldletters=\mathgroup7
\symboldsymbols=\mathgroup8
Package bm Info: No bold for \OMX/cmex/m/n, using \pmb.
Package bm Info: No bold for \U/msa/m/n, using \pmb.
Package bm Info: No bold for \U/msb/m/n, using \pmb.
LaTeX Font Info:    Redeclaring math alphabet \mathbf on input line 149.
) (/usr/local/texlive/2022/texmf-dist/tex/latex/marginnote/marginnote.sty
Package: marginnote 2018/08/09 v1.4b non floating margin notes for LaTeX
\c@mn@abspage=\count346
)
\c@remark=\count347
\c@definition=\count348
 (/usr/local/texlive/2022/texmf-dist/tex/latex/titlesec/titlesec.sty
Package: titlesec 2021/07/05 v2.14 Sectioning titles
\ttl@box=\box67
\beforetitleunit=\skip83
\aftertitleunit=\skip84
\ttl@plus=\dimen270
\ttl@minus=\dimen271
\ttl@toksa=\toks40
\titlewidth=\dimen272
\titlewidthlast=\dimen273
\titlewidthfirst=\dimen274
) (/usr/local/texlive/2022/texmf-dist/tex/latex/epstopdf-pkg/epstopdf.sty
Package: epstopdf 2020-01-24 v2.11 Conversion with epstopdf on the fly (HO)
 (/usr/local/texlive/2022/texmf-dist/tex/latex/grfext/grfext.sty
Package: grfext 2019/12/03 v1.3 Manage graphics extensions (HO)
) (/usr/local/texlive/2022/texmf-dist/tex/latex/epstopdf-pkg/epstopdf-base.sty
Package: epstopdf-base 2020-01-24 v2.11 Base part for package epstopdf
Package epstopdf-base Info: Redefining graphics rule for `.eps' on input line 485.
Package grfext Info: Graphics extension search list:
(grfext)             [.pdf,.png,.jpg,.mps,.jpeg,.jbig2,.jb2,.PDF,.PNG,.JPG,.JPEG,.JBIG2,.JB2,.eps]
(grfext)             \AppendGraphicsExtensions on input line 504.
 (/usr/local/texlive/2022/texmf-dist/tex/latex/latexconfig/epstopdf-sys.cfg
File: epstopdf-sys.cfg 2010/07/13 v1.3 Configuration of (r)epstopdf for TeX Live
))) (/usr/local/texlive/2022/texmf-dist/tex/latex/wrapfig/wrapfig.sty
\wrapoverhang=\dimen275
\WF@size=\dimen276
\c@WF@wrappedlines=\count349
\WF@box=\box68
\WF@everypar=\toks41
Package: wrapfig 2003/01/31  v 3.6
) (/usr/local/texlive/2022/texmf-dist/tex/latex/pbox/pbox.sty
Package: pbox 2011/12/07 v1.2 Dynamic parboxes
\pb@xlen=\skip85
) (/usr/local/texlive/2022/texmf-dist/tex/latex/fancyhdr/fancyhdr.sty
Package: fancyhdr 2021/01/28 v4.0.1 Extensive control of page headers and footers
\f@nch@headwidth=\skip86
\f@nch@O@elh=\skip87
\f@nch@O@erh=\skip88
\f@nch@O@olh=\skip89
\f@nch@O@orh=\skip90
\f@nch@O@elf=\skip91
\f@nch@O@erf=\skip92
\f@nch@O@olf=\skip93
\f@nch@O@orf=\skip94
) (/usr/local/texlive/2022/texmf-dist/tex/latex/adjustbox/adjustbox.sty
Package: adjustbox 2020/08/19 v1.3 Adjusting TeX boxes (trim, clip, ...)
 (/usr/local/texlive/2022/texmf-dist/tex/latex/xkeyval/xkeyval.sty
Package: xkeyval 2020/11/20 v2.8 package option processing (HA)
 (/usr/local/texlive/2022/texmf-dist/tex/generic/xkeyval/xkeyval.tex
(/usr/local/texlive/2022/texmf-dist/tex/generic/xkeyval/xkvutils.tex
\XKV@toks=\toks42
\XKV@tempa@toks=\toks43
)
\XKV@depth=\count350
File: xkeyval.tex 2014/12/03 v2.7a key=value parser (HA)
)) (/usr/local/texlive/2022/texmf-dist/tex/latex/adjustbox/adjcalc.sty
Package: adjcalc 2012/05/16 v1.1 Provides advanced setlength with multiple back-ends (calc, etex, pgfmath)
) (/usr/local/texlive/2022/texmf-dist/tex/latex/adjustbox/trimclip.sty
Package: trimclip 2020/08/19 v1.2 Trim and clip general TeX material
 (/usr/local/texlive/2022/texmf-dist/tex/latex/collectbox/collectbox.sty
Package: collectbox 2012/05/17 v0.4b Collect macro arguments as boxes
\collectedbox=\box69
)
\tc@llx=\dimen277
\tc@lly=\dimen278
\tc@urx=\dimen279
\tc@ury=\dimen280
Package trimclip Info: Using driver 'tc-pdftex.def'.
 (/usr/local/texlive/2022/texmf-dist/tex/latex/adjustbox/tc-pdftex.def
File: tc-pdftex.def 2019/01/04 v2.2 Clipping driver for pdftex
))
\adjbox@Width=\dimen281
\adjbox@Height=\dimen282
\adjbox@Depth=\dimen283
\adjbox@Totalheight=\dimen284
\adjbox@pwidth=\dimen285
\adjbox@pheight=\dimen286
\adjbox@pdepth=\dimen287
\adjbox@ptotalheight=\dimen288
 (/usr/local/texlive/2022/texmf-dist/tex/latex/ifoddpage/ifoddpage.sty
Package: ifoddpage 2016/04/23 v1.1 Conditionals for odd/even page detection
\c@checkoddpage=\count351
LaTeX Info: Redefining \checkoddpage on input line 45.
)) (/usr/local/texlive/2022/texmf-dist/tex/latex/pgf/frontendlayer/tikz.sty (/usr/local/texlive/2022/texmf-dist/tex/latex/pgf/basiclayer/pgf.sty (/usr/local/texlive/2022/texmf-dist/tex/latex/pgf/utilities/pgfrcs.sty (/usr/local/texlive/2022/texmf-dist/tex/generic/pgf/utilities/pgfutil-common.tex
\pgfutil@everybye=\toks44
\pgfutil@tempdima=\dimen289
\pgfutil@tempdimb=\dimen290
 (/usr/local/texlive/2022/texmf-dist/tex/generic/pgf/utilities/pgfutil-common-lists.tex)) (/usr/local/texlive/2022/texmf-dist/tex/generic/pgf/utilities/pgfutil-latex.def
\pgfutil@abb=\box70
) (/usr/local/texlive/2022/texmf-dist/tex/generic/pgf/utilities/pgfrcs.code.tex (/usr/local/texlive/2022/texmf-dist/tex/generic/pgf/pgf.revision.tex)
Package: pgfrcs 2021/05/15 v3.1.9a (3.1.9a)
))
Package: pgf 2021/05/15 v3.1.9a (3.1.9a)
 (/usr/local/texlive/2022/texmf-dist/tex/latex/pgf/basiclayer/pgfcore.sty (/usr/local/texlive/2022/texmf-dist/tex/latex/pgf/systemlayer/pgfsys.sty (/usr/local/texlive/2022/texmf-dist/tex/generic/pgf/systemlayer/pgfsys.code.tex
Package: pgfsys 2021/05/15 v3.1.9a (3.1.9a)
 (/usr/local/texlive/2022/texmf-dist/tex/generic/pgf/utilities/pgfkeys.code.tex
\pgfkeys@pathtoks=\toks45
\pgfkeys@temptoks=\toks46
 (/usr/local/texlive/2022/texmf-dist/tex/generic/pgf/utilities/pgfkeysfiltered.code.tex
\pgfkeys@tmptoks=\toks47
))
\pgf@x=\dimen291
\pgf@y=\dimen292
\pgf@xa=\dimen293
\pgf@ya=\dimen294
\pgf@xb=\dimen295
\pgf@yb=\dimen296
\pgf@xc=\dimen297
\pgf@yc=\dimen298
\pgf@xd=\dimen299
\pgf@yd=\dimen300
\w@pgf@writea=\write3
\r@pgf@reada=\read4
\c@pgf@counta=\count352
\c@pgf@countb=\count353
\c@pgf@countc=\count354
\c@pgf@countd=\count355
\t@pgf@toka=\toks48
\t@pgf@tokb=\toks49
\t@pgf@tokc=\toks50
\pgf@sys@id@count=\count356
 (/usr/local/texlive/2022/texmf-dist/tex/generic/pgf/systemlayer/pgf.cfg
File: pgf.cfg 2021/05/15 v3.1.9a (3.1.9a)
)
Driver file for pgf: pgfsys-pdftex.def
 (/usr/local/texlive/2022/texmf-dist/tex/generic/pgf/systemlayer/pgfsys-pdftex.def
File: pgfsys-pdftex.def 2021/05/15 v3.1.9a (3.1.9a)
 (/usr/local/texlive/2022/texmf-dist/tex/generic/pgf/systemlayer/pgfsys-common-pdf.def
File: pgfsys-common-pdf.def 2021/05/15 v3.1.9a (3.1.9a)
))) (/usr/local/texlive/2022/texmf-dist/tex/generic/pgf/systemlayer/pgfsyssoftpath.code.tex
File: pgfsyssoftpath.code.tex 2021/05/15 v3.1.9a (3.1.9a)
\pgfsyssoftpath@smallbuffer@items=\count357
\pgfsyssoftpath@bigbuffer@items=\count358
) (/usr/local/texlive/2022/texmf-dist/tex/generic/pgf/systemlayer/pgfsysprotocol.code.tex
File: pgfsysprotocol.code.tex 2021/05/15 v3.1.9a (3.1.9a)
)) (/usr/local/texlive/2022/texmf-dist/tex/generic/pgf/basiclayer/pgfcore.code.tex
Package: pgfcore 2021/05/15 v3.1.9a (3.1.9a)
 (/usr/local/texlive/2022/texmf-dist/tex/generic/pgf/math/pgfmath.code.tex
(/usr/local/texlive/2022/texmf-dist/tex/generic/pgf/math/pgfmathcalc.code.tex (/usr/local/texlive/2022/texmf-dist/tex/generic/pgf/math/pgfmathutil.code.tex) (/usr/local/texlive/2022/texmf-dist/tex/generic/pgf/math/pgfmathparser.code.tex
\pgfmath@dimen=\dimen301
\pgfmath@count=\count359
\pgfmath@box=\box71
\pgfmath@toks=\toks51
\pgfmath@stack@operand=\toks52
\pgfmath@stack@operation=\toks53
) (/usr/local/texlive/2022/texmf-dist/tex/generic/pgf/math/pgfmathfunctions.code.tex (/usr/local/texlive/2022/texmf-dist/tex/generic/pgf/math/pgfmathfunctions.basic.code.tex) (/usr/local/texlive/2022/texmf-dist/tex/generic/pgf/math/pgfmathfunctions.trigonometric.code.tex) (/usr/local/texlive/2022/texmf-dist/tex/generic/pgf/math/pgfmathfunctions.random.code.tex) (/usr/local/texlive/2022/texmf-dist/tex/generic/pgf/math/pgfmathfunctions.comparison.code.tex) (/usr/local/texlive/2022/texmf-dist/tex/generic/pgf/math/pgfmathfunctions.base.code.tex) (/usr/local/texlive/2022/texmf-dist/tex/generic/pgf/math/pgfmathfunctions.round.code.tex) (/usr/local/texlive/2022/texmf-dist/tex/generic/pgf/math/pgfmathfunctions.misc.code.tex) (/usr/local/texlive/2022/texmf-dist/tex/generic/pgf/math/pgfmathfunctions.integerarithmetics.code.tex))) (/usr/local/texlive/2022/texmf-dist/tex/generic/pgf/math/pgfmathfloat.code.tex
\c@pgfmathroundto@lastzeros=\count360
)) (/usr/local/texlive/2022/texmf-dist/tex/generic/pgf/math/pgfint.code.tex) (/usr/local/texlive/2022/texmf-dist/tex/generic/pgf/basiclayer/pgfcorepoints.code.tex
File: pgfcorepoints.code.tex 2021/05/15 v3.1.9a (3.1.9a)
\pgf@picminx=\dimen302
\pgf@picmaxx=\dimen303
\pgf@picminy=\dimen304
\pgf@picmaxy=\dimen305
\pgf@pathminx=\dimen306
\pgf@pathmaxx=\dimen307
\pgf@pathminy=\dimen308
\pgf@pathmaxy=\dimen309
\pgf@xx=\dimen310
\pgf@xy=\dimen311
\pgf@yx=\dimen312
\pgf@yy=\dimen313
\pgf@zx=\dimen314
\pgf@zy=\dimen315
) (/usr/local/texlive/2022/texmf-dist/tex/generic/pgf/basiclayer/pgfcorepathconstruct.code.tex
File: pgfcorepathconstruct.code.tex 2021/05/15 v3.1.9a (3.1.9a)
\pgf@path@lastx=\dimen316
\pgf@path@lasty=\dimen317
) (/usr/local/texlive/2022/texmf-dist/tex/generic/pgf/basiclayer/pgfcorepathusage.code.tex
File: pgfcorepathusage.code.tex 2021/05/15 v3.1.9a (3.1.9a)
\pgf@shorten@end@additional=\dimen318
\pgf@shorten@start@additional=\dimen319
) (/usr/local/texlive/2022/texmf-dist/tex/generic/pgf/basiclayer/pgfcorescopes.code.tex
File: pgfcorescopes.code.tex 2021/05/15 v3.1.9a (3.1.9a)
\pgfpic=\box72
\pgf@hbox=\box73
\pgf@layerbox@main=\box74
\pgf@picture@serial@count=\count361
) (/usr/local/texlive/2022/texmf-dist/tex/generic/pgf/basiclayer/pgfcoregraphicstate.code.tex
File: pgfcoregraphicstate.code.tex 2021/05/15 v3.1.9a (3.1.9a)
\pgflinewidth=\dimen320
) (/usr/local/texlive/2022/texmf-dist/tex/generic/pgf/basiclayer/pgfcoretransformations.code.tex
File: pgfcoretransformations.code.tex 2021/05/15 v3.1.9a (3.1.9a)
\pgf@pt@x=\dimen321
\pgf@pt@y=\dimen322
\pgf@pt@temp=\dimen323
) (/usr/local/texlive/2022/texmf-dist/tex/generic/pgf/basiclayer/pgfcorequick.code.tex
File: pgfcorequick.code.tex 2021/05/15 v3.1.9a (3.1.9a)
) (/usr/local/texlive/2022/texmf-dist/tex/generic/pgf/basiclayer/pgfcoreobjects.code.tex
File: pgfcoreobjects.code.tex 2021/05/15 v3.1.9a (3.1.9a)
) (/usr/local/texlive/2022/texmf-dist/tex/generic/pgf/basiclayer/pgfcorepathprocessing.code.tex
File: pgfcorepathprocessing.code.tex 2021/05/15 v3.1.9a (3.1.9a)
)
(/usr/local/texlive/2022/texmf-dist/tex/generic/pgf/basiclayer/pgfcorearrows.code.tex
File: pgfcorearrows.code.tex 2021/05/15 v3.1.9a (3.1.9a)
\pgfarrowsep=\dimen324
) (/usr/local/texlive/2022/texmf-dist/tex/generic/pgf/basiclayer/pgfcoreshade.code.tex
File: pgfcoreshade.code.tex 2021/05/15 v3.1.9a (3.1.9a)
\pgf@max=\dimen325
\pgf@sys@shading@range@num=\count362
\pgf@shadingcount=\count363
) (/usr/local/texlive/2022/texmf-dist/tex/generic/pgf/basiclayer/pgfcoreimage.code.tex
File: pgfcoreimage.code.tex 2021/05/15 v3.1.9a (3.1.9a)
 (/usr/local/texlive/2022/texmf-dist/tex/generic/pgf/basiclayer/pgfcoreexternal.code.tex
File: pgfcoreexternal.code.tex 2021/05/15 v3.1.9a (3.1.9a)
\pgfexternal@startupbox=\box75
)) (/usr/local/texlive/2022/texmf-dist/tex/generic/pgf/basiclayer/pgfcorelayers.code.tex
File: pgfcorelayers.code.tex 2021/05/15 v3.1.9a (3.1.9a)
) (/usr/local/texlive/2022/texmf-dist/tex/generic/pgf/basiclayer/pgfcoretransparency.code.tex
File: pgfcoretransparency.code.tex 2021/05/15 v3.1.9a (3.1.9a)
) (/usr/local/texlive/2022/texmf-dist/tex/generic/pgf/basiclayer/pgfcorepatterns.code.tex
File: pgfcorepatterns.code.tex 2021/05/15 v3.1.9a (3.1.9a)
) (/usr/local/texlive/2022/texmf-dist/tex/generic/pgf/basiclayer/pgfcorerdf.code.tex
File: pgfcorerdf.code.tex 2021/05/15 v3.1.9a (3.1.9a)
))) (/usr/local/texlive/2022/texmf-dist/tex/generic/pgf/modules/pgfmoduleshapes.code.tex
File: pgfmoduleshapes.code.tex 2021/05/15 v3.1.9a (3.1.9a)
\pgfnodeparttextbox=\box76
) (/usr/local/texlive/2022/texmf-dist/tex/generic/pgf/modules/pgfmoduleplot.code.tex
File: pgfmoduleplot.code.tex 2021/05/15 v3.1.9a (3.1.9a)
) (/usr/local/texlive/2022/texmf-dist/tex/latex/pgf/compatibility/pgfcomp-version-0-65.sty
Package: pgfcomp-version-0-65 2021/05/15 v3.1.9a (3.1.9a)
\pgf@nodesepstart=\dimen326
\pgf@nodesepend=\dimen327
) (/usr/local/texlive/2022/texmf-dist/tex/latex/pgf/compatibility/pgfcomp-version-1-18.sty
Package: pgfcomp-version-1-18 2021/05/15 v3.1.9a (3.1.9a)
)) (/usr/local/texlive/2022/texmf-dist/tex/latex/pgf/utilities/pgffor.sty (/usr/local/texlive/2022/texmf-dist/tex/latex/pgf/utilities/pgfkeys.sty (/usr/local/texlive/2022/texmf-dist/tex/generic/pgf/utilities/pgfkeys.code.tex)) (/usr/local/texlive/2022/texmf-dist/tex/latex/pgf/math/pgfmath.sty (/usr/local/texlive/2022/texmf-dist/tex/generic/pgf/math/pgfmath.code.tex)) (/usr/local/texlive/2022/texmf-dist/tex/generic/pgf/utilities/pgffor.code.tex
Package: pgffor 2021/05/15 v3.1.9a (3.1.9a)
 (/usr/local/texlive/2022/texmf-dist/tex/generic/pgf/math/pgfmath.code.tex)
\pgffor@iter=\dimen328
\pgffor@skip=\dimen329
\pgffor@stack=\toks54
\pgffor@toks=\toks55
)) (/usr/local/texlive/2022/texmf-dist/tex/generic/pgf/frontendlayer/tikz/tikz.code.tex
Package: tikz 2021/05/15 v3.1.9a (3.1.9a)
 (/usr/local/texlive/2022/texmf-dist/tex/generic/pgf/libraries/pgflibraryplothandlers.code.tex
File: pgflibraryplothandlers.code.tex 2021/05/15 v3.1.9a (3.1.9a)
\pgf@plot@mark@count=\count364
\pgfplotmarksize=\dimen330
)
\tikz@lastx=\dimen331
\tikz@lasty=\dimen332
\tikz@lastxsaved=\dimen333
\tikz@lastysaved=\dimen334
\tikz@lastmovetox=\dimen335
\tikz@lastmovetoy=\dimen336
\tikzleveldistance=\dimen337
\tikzsiblingdistance=\dimen338
\tikz@figbox=\box77
\tikz@figbox@bg=\box78
\tikz@tempbox=\box79
\tikz@tempbox@bg=\box80
\tikztreelevel=\count365
\tikznumberofchildren=\count366
\tikznumberofcurrentchild=\count367
\tikz@fig@count=\count368
 (/usr/local/texlive/2022/texmf-dist/tex/generic/pgf/modules/pgfmodulematrix.code.tex
File: pgfmodulematrix.code.tex 2021/05/15 v3.1.9a (3.1.9a)
\pgfmatrixcurrentrow=\count369
\pgfmatrixcurrentcolumn=\count370
\pgf@matrix@numberofcolumns=\count371
)
\tikz@expandcount=\count372
 (/usr/local/texlive/2022/texmf-dist/tex/generic/pgf/frontendlayer/tikz/libraries/tikzlibrarytopaths.code.tex
File: tikzlibrarytopaths.code.tex 2021/05/15 v3.1.9a (3.1.9a)
))) (/usr/local/texlive/2022/texmf-dist/tex/latex/acro/acro.sty
Package: acro 2022/04/01 v3.8 typeset acronyms and other abbreviations (CN)
\l__acro_tmpa_int=\count373
\l__acro_tmpb_int=\count374
\l__acro_tmpc_int=\count375
\l__acro_tmpd_int=\count376
Loading module `base' ...
Loading module `interface' ...
Loading module `aux' ...
Loading module `properties' ...
Loading module `acronyms' ...
Loading module `formatting' ...
Loading module `ppfixes' ...
Loading module `tools' ...
\l__acro_minimal_usage_int=\count377
\l__acro_nest_int=\count378
\g_acro_barrier_int=\count379
\g_acro_barrier_total_int=\count380
Loading module `commands' ...
\l_acro_nest_level_int=\count381
Loading module `templates' ...
Loading module `list' ...
Loading module `pages' ...
\l__acro_pages_seq_threshold_int=\count382
Loading module `locale' ...

(/usr/local/texlive/2022/texmf-dist/tex/latex/translations/translations.sty
Package: translations 2022/02/05 v1.12 internationalization of LaTeX2e packages (CN)
)
Loading module `pdfsupport' ...
Loading module `patch' ...
Loading module `definitions' ...
Loading module `upgrade' ...
) (/usr/local/texlive/2022/texmf-dist/tex/latex/ragged2e/ragged2e.sty
Package: ragged2e 2021/12/15 v3.1 ragged2e Package
\CenteringLeftskip=\skip95
\RaggedLeftLeftskip=\skip96
\RaggedRightLeftskip=\skip97
\CenteringRightskip=\skip98
\RaggedLeftRightskip=\skip99
\RaggedRightRightskip=\skip100
\CenteringParfillskip=\skip101
\RaggedLeftParfillskip=\skip102
\RaggedRightParfillskip=\skip103
\JustifyingParfillskip=\skip104
\CenteringParindent=\skip105
\RaggedLeftParindent=\skip106
\RaggedRightParindent=\skip107
\JustifyingParindent=\skip108
) (/usr/local/texlive/2022/texmf-dist/tex/latex/minipage-marginpar/minipage-marginpar.sty
Package: minipage-marginpar 2008/04/07 v0.3 Randnotizen auch in Minipages (PE)
) (/usr/local/texlive/2022/texmf-dist/tex/latex/placeins/placeins.sty
Package: placeins 2005/04/18  v 2.2
) (/usr/local/texlive/2022/texmf-dist/tex/latex/listings/lstlang1.sty
File: lstlang1.sty 2020/03/24 1.8d listings language file
) (/usr/local/texlive/2022/texmf-dist/tex/latex/tools/afterpage.sty
Package: afterpage 2014/10/28 v1.08 After-Page Package (DPC)
\AP@output=\toks56
\AP@partial=\box81
\AP@footins=\box82
) (/usr/local/texlive/2022/texmf-dist/tex/latex/algorithm2e/algorithm2e.sty
Package: algorithm2e 2017/07/18 v5.2 algorithms environments
\c@AlgoLine=\count383
\algocf@hangindent=\skip109
 (/usr/local/texlive/2022/texmf-dist/tex/latex/tools/xspace.sty
Package: xspace 2014/10/28 v1.13 Space after command names (DPC,MH)
) (/usr/local/texlive/2022/texmf-dist/tex/latex/relsize/relsize.sty
Package: relsize 2013/03/29 ver 4.1
)
\skiptotal=\skip110
\skiplinenumber=\skip111
\skiprule=\skip112
\skiphlne=\skip113
\skiptext=\skip114
\skiplength=\skip115
\algomargin=\skip116
\skipalgocfslide=\skip117
\algowidth=\dimen339
\inoutsize=\dimen340
\inoutindent=\dimen341
\interspacetitleruled=\dimen342
\interspacealgoruled=\dimen343
\interspacetitleboxruled=\dimen344
\algocf@ruledwidth=\skip118
\algocf@inoutbox=\box83
\algocf@inputbox=\box84
\AlCapSkip=\skip119
\AlCapHSkip=\skip120
\algoskipindent=\skip121
\algocf@nlbox=\box85
\algocf@hangingbox=\box86
\algocf@untilbox=\box87
\algocf@skipuntil=\skip122
\algocf@capbox=\box88
\algocf@lcaptionbox=\skip123
\algoheightruledefault=\skip124
\algoheightrule=\skip125
\algotitleheightruledefault=\skip126
\algotitleheightrule=\skip127
\c@algocfline=\count384
\c@algocfproc=\count385
\c@algocf=\count386
\algocf@algoframe=\box89
\algocf@algobox=\box90
) (/usr/local/texlive/2022/texmf-dist/tex/latex/threeparttable/threeparttable.sty
Package: threeparttable 2003/06/13  v 3.0
\@tempboxb=\box91
) (/usr/local/texlive/2022/texmf-dist/tex/latex/jknapltx/mathrsfs.sty
Package: mathrsfs 1996/01/01 Math RSFS package v1.0 (jk)
\symrsfs=\mathgroup9
) (/usr/local/texlive/2022/texmf-dist/tex/latex/amscls/upref.sty
Package: upref 2007/03/14 v2.04
)
\c@theorem=\count387
\c@stepsi=\count388
\enitdp@steps=\count389
\myindent=\skip128
 (/usr/local/texlive/2022/texmf-dist/tex/latex/verbatimbox/verbatimbox.sty
Package: verbatimbox 2014/03/12 v3.13 Routines for placing verbatim text into boxes, useful in places where the verbatim environment is inaccessible. Secondarily, for adding vertical buffer around an object.
 (/usr/local/texlive/2022/texmf-dist/tex/latex/readarray/readarray.sty
Package: readarray 2021/09/17\ 3.1\ Routines for inputting 2D and 3D array data and recalling it on an element-by-element basis.
 (/usr/local/texlive/2022/texmf-dist/tex/latex/forloop/forloop.sty
Package: forloop 2006/09/18 v3.0 For Loops for LaTeX
) (/usr/local/texlive/2022/texmf-dist/tex/generic/listofitems/listofitems.sty (/usr/local/texlive/2022/texmf-dist/tex/generic/listofitems/listofitems.tex
\loi_cnt_foreach_nest=\count390
\loi_nestcnt=\count391
)
Package: listofitems 2019/08/21 v1.63 Grab items in lists using user-specified sep char (CT)
)
\c@@index=\count392
\c@@plane=\count393
\c@@row=\count394
\c@@col=\count395
\c@use@args=\count396
\c@@record=\count397
\c@index@count=\count398
\Arg@toks=\toks57
\@arrayident@toks=\toks58
\rdar@file=\read5
\readarrayendlinechar=\count399

readarray: bounds checking OFF
)
\savedverbbox=\box92
\c@VerbboxLineNo=\count400
\boxtopsep=\dimen345
\boxbottomsep=\dimen346
\ps@tempdima=\dimen347
\ps@tempboxa=\box93
\boxtop@sep=\skip129
\boxbottom@sep=\skip130
)
Package xr Info: IMPORTING LABELS FROM main.aux on input line 171.
 (/Users/marialaurabattagliola/Desktop/EPFL_work/Helle/sow data/RESUBMISSION JABES/Revised supplementary/.texpadtmp/Supplementary.aux

Package natbib Warning: Citation `battagliola2022' multiply defined.


Package natbib Warning: Citation `FDboost' multiply defined.


Package natbib Warning: Citation `doi:10.1080/01621459.2020.1725521' multiply defined.


Package natbib Warning: Citation `geraci2019' multiply defined.


Package natbib Warning: Citation `Goldsmith2012' multiply defined.

)
\openout1 = `Supplementary.aux'.

LaTeX Font Info:    Checking defaults for OML/cmm/m/it on input line 180.
LaTeX Font Info:    ... okay on input line 180.
LaTeX Font Info:    Checking defaults for OMS/cmsy/m/n on input line 180.
LaTeX Font Info:    ... okay on input line 180.
LaTeX Font Info:    Checking defaults for OT1/cmr/m/n on input line 180.
LaTeX Font Info:    ... okay on input line 180.
LaTeX Font Info:    Checking defaults for T1/cmr/m/n on input line 180.
LaTeX Font Info:    ... okay on input line 180.
LaTeX Font Info:    Checking defaults for TS1/cmr/m/n on input line 180.
LaTeX Font Info:    ... okay on input line 180.
LaTeX Font Info:    Checking defaults for OMX/cmex/m/n on input line 180.
LaTeX Font Info:    ... okay on input line 180.
LaTeX Font Info:    Checking defaults for U/cmr/m/n on input line 180.
LaTeX Font Info:    ... okay on input line 180.
LaTeX Font Info:    Checking defaults for PD1/pdf/m/n on input line 180.
LaTeX Font Info:    ... okay on input line 180.
LaTeX Font Info:    Checking defaults for PU/pdf/m/n on input line 180.
LaTeX Font Info:    ... okay on input line 180.

*geometry* driver: auto-detecting
*geometry* detected driver: pdftex
*geometry* verbose mode - [ preamble ] result:
* driver: pdftex
* paper: <default>
* layout: <same size as paper>
* layoutoffset:(h,v)=(0.0pt,0.0pt)
* modes: 
* h-part:(L,W,R)=(72.26999pt, 469.75502pt, 72.26999pt)
* v-part:(T,H,B)=(72.26999pt, 650.43001pt, 72.26999pt)
* \paperwidth=614.295pt
* \paperheight=794.96999pt
* \textwidth=469.75502pt
* \textheight=650.43001pt
* \oddsidemargin=0.0pt
* \evensidemargin=0.0pt
* \topmargin=-37.0pt
* \headheight=12.0pt
* \headsep=25.0pt
* \topskip=12.0pt
* \footskip=30.0pt
* \marginparwidth=44.0pt
* \marginparsep=10.0pt
* \columnsep=10.0pt
* \skip\footins=10.8pt plus 4.0pt minus 2.0pt
* \hoffset=0.0pt
* \voffset=0.0pt
* \mag=1000
* \@twocolumnfalse
* \@twosidefalse
* \@mparswitchfalse
* \@reversemargintrue
* (1in=72.27pt=25.4mm, 1cm=28.453pt)

LaTeX Info: Redefining \microtypecontext on input line 180.
Package microtype Info: Applying patch `item' on input line 180.
Package microtype Info: Applying patch `toc' on input line 180.
Package microtype Info: Applying patch `eqnum' on input line 180.
Package microtype Info: Applying patch `footnote' on input line 180.
Package microtype Info: Generating PDF output.
Package microtype Info: Character protrusion enabled (level 2).
Package microtype Info: Using default protrusion set `alltext'.
Package microtype Info: Automatic font expansion enabled (level 2),
(microtype)             stretch: 20, shrink: 20, step: 1, non-selected.
Package microtype Info: Using default expansion set `alltext-nott'.
LaTeX Info: Redefining \showhyphens on input line 180.
Package microtype Info: No adjustment of tracking.
Package microtype Info: No adjustment of interword spacing.
Package microtype Info: No adjustment of character kerning.
(/usr/local/texlive/2022/texmf-dist/tex/latex/microtype/mt-cmr.cfg
File: mt-cmr.cfg 2013/05/19 v2.2 microtype config. file: Computer Modern Roman (RS)
)
\c@lstlisting=\count401
 (/usr/local/texlive/2022/texmf-dist/tex/context/base/mkii/supp-pdf.mkii
[Loading MPS to PDF converter (version 2006.09.02).]
\scratchcounter=\count402
\scratchdimen=\dimen348
\scratchbox=\box94
\nofMPsegments=\count403
\nofMParguments=\count404
\everyMPshowfont=\toks59
\MPscratchCnt=\count405
\MPscratchDim=\dimen349
\MPnumerator=\count406
\makeMPintoPDFobject=\count407
\everyMPtoPDFconversion=\toks60
)
Package hyperref Info: Link coloring OFF on input line 180.
 (/usr/local/texlive/2022/texmf-dist/tex/latex/hyperref/nameref.sty
Package: nameref 2021-04-02 v2.47 Cross-referencing by name of section
 (/usr/local/texlive/2022/texmf-dist/tex/latex/refcount/refcount.sty
Package: refcount 2019/12/15 v3.6 Data extraction from label references (HO)
) (/usr/local/texlive/2022/texmf-dist/tex/generic/gettitlestring/gettitlestring.sty
Package: gettitlestring 2019/12/15 v1.6 Cleanup title references (HO)
)
\c@section@level=\count408
)
LaTeX Info: Redefining \ref on input line 180.
LaTeX Info: Redefining \pageref on input line 180.
LaTeX Info: Redefining \nameref on input line 180.
 (/Users/marialaurabattagliola/Desktop/EPFL_work/Helle/sow data/RESUBMISSION JABES/Revised supplementary/.texpadtmp/Supplementary.out) (/Users/marialaurabattagliola/Desktop/EPFL_work/Helle/sow data/RESUBMISSION JABES/Revised supplementary/.texpadtmp/Supplementary.out)
\@outlinefile=\write4
\openout4 = `Supplementary.out'.

Package caption Info: Begin \AtBeginDocument code.
Package caption Info: subfig package v1.3 is loaded.
Package caption Info: End \AtBeginDocument code.
\symgns@font=\mathgroup10
LaTeX Font Info:    Overwriting symbol font `gns@font' in version `bold'
(Font)                  TS1/cmr/m/n --> TS1/cmr/b/n on input line 180.
Package gensymb Info: Math companion symbols declared on input line 180.
LaTeX Info: Redefining \degree on input line 180.
LaTeX Info: Redefining \celsius on input line 180.
Package gensymb Info: Using text companion symbols for \degree, \celsius and \perthousand on input line 180.
LaTeX Info: Redefining \ohm on input line 180.
Package gensymb Info: Using \textohm for \ohm on input line 180.
Package gensymb Info: Using \textmu for \micro on input line 180.
 (/usr/local/texlive/2022/texmf-dist/tex/latex/translations/translations-basic-dictionary-english.trsl
File: translations-basic-dictionary-english.trsl (english translation file `translations-basic-dictionary')
)
Package translations Info: loading dictionary `translations-basic-dictionary' for `english'. on input line 180.
LaTeX Font Info:    Trying to load font information for OT1+pcr on input line 196.
 (/usr/local/texlive/2022/texmf-dist/tex/latex/psnfss/ot1pcr.fd
File: ot1pcr.fd 2001/06/04 font definitions for OT1/pcr.
)
Package microtype Info: Loading generic protrusion settings for font family
(microtype)             `pcr' (encoding: OT1).
(microtype)             For optimal results, create family-specific settings.
(microtype)             See the microtype manual for details.
 [1

{/usr/local/texlive/2022/texmf-var/fonts/map/pdftex/updmap/pdftex.map}]
LaTeX Font Info:    Trying to load font information for U+msa on input line 203.
 (/usr/local/texlive/2022/texmf-dist/tex/latex/amsfonts/umsa.fd
File: umsa.fd 2013/01/14 v3.01 AMS symbols A
) (/usr/local/texlive/2022/texmf-dist/tex/latex/microtype/mt-msa.cfg
File: mt-msa.cfg 2006/02/04 v1.1 microtype config. file: AMS symbols (a) (RS)
)
LaTeX Font Info:    Trying to load font information for U+msb on input line 203.
 (/usr/local/texlive/2022/texmf-dist/tex/latex/amsfonts/umsb.fd
File: umsb.fd 2013/01/14 v3.01 AMS symbols B
) (/usr/local/texlive/2022/texmf-dist/tex/latex/microtype/mt-msb.cfg
File: mt-msb.cfg 2005/06/01 v1.0 microtype config. file: AMS symbols (b) (RS)
)
LaTeX Font Info:    Trying to load font information for U+rsfs on input line 203.
 (/usr/local/texlive/2022/texmf-dist/tex/latex/jknapltx/ursfs.fd
File: ursfs.fd 1998/03/24 rsfs font definition file (jk)
) [2] [3]
<curves_example.pdf, id=88, 1084.05pt x 433.62pt>
File: curves_example.pdf Graphic file (type pdf)
<use curves_example.pdf>
Package pdftex.def Info: curves_example.pdf  used on input line 291.
(pdftex.def)             Requested size: 469.75502pt x 187.90198pt.
 [4
pdfTeX warning (ext4): destination with the same identifier (name{table.1}) has been already used, duplicate ignored
<argument> ...shipout:D \box_use:N \l_shipout_box 
                                                  \__shipout_drop_firstpage_...
l.295 
      ]
<comp_beta1s_beta2s.pdf, id=97, 1084.05pt x 433.62pt>
File: comp_beta1s_beta2s.pdf Graphic file (type pdf)
<use comp_beta1s_beta2s.pdf>
Package pdftex.def Info: comp_beta1s_beta2s.pdf  used on input line 302.
(pdftex.def)             Requested size: 469.75502pt x 187.90198pt.
 [5
pdfTeX warning (ext4): destination with the same identifier (name{figure.1}) has been already used, duplicate ignored
<argument> ...shipout:D \box_use:N \l_shipout_box 
                                                  \__shipout_drop_firstpage_...
l.307 
       <./curves_example.pdf>]
Overfull \hbox (6.54405pt too wide) in paragraph at lines 310--318
[]\OT1/cmr/m/n/12 (-20) We now turn our at-ten-tion to the lin-ear pre-dic-tors $\OML/cmm/m/it/12 Q[]\OT1/cmr/m/n/12 (-20) (\OML/cmm/m/it/12 t[]\OT1/cmr/m/n/12 (-20) ) = \OML/cmm/m/it/12 []\OT1/cmr/m/n/12 (-20) (\OML/cmm/m/it/12 t[]\OT1/cmr/m/n/12 (-20) ) + [][] \OML/cmm/m/it/12 ^^L[]\OT1/cmr/m/n/12 (-20) (\OML/cmm/m/it/12 s\OT1/cmr/m/n/12 (-20) )\OML/cmm/m/it/12 X[]\OT1/cmr/m/n/12 (-20) (\OML/cmm/m/it/12 s\OT1/cmr/m/n/12 (-20) ) \OML/cmm/m/it/12 ds$
 []

[6
pdfTeX warning (ext4): destination with the same identifier (name{figure.2}) has been already used, duplicate ignored
<argument> ...shipout:D \box_use:N \l_shipout_box 
                                                  \__shipout_drop_firstpage_...
l.322 
       <./comp_beta1s_beta2s.pdf>]
<qgam_vs_aqmm_all_scenarios_conditional_and_marginal.pdf, id=123, 1084.05pt x 1300.86pt>
File: qgam_vs_aqmm_all_scenarios_conditional_and_marginal.pdf Graphic file (type pdf)
<use qgam_vs_aqmm_all_scenarios_conditional_and_marginal.pdf>
Package pdftex.def Info: qgam_vs_aqmm_all_scenarios_conditional_and_marginal.pdf  used on input line 342.
(pdftex.def)             Requested size: 341.43306pt x 409.71353pt.
 [7] [8
pdfTeX warning (ext4): destination with the same identifier (name{figure.3}) has been already used, duplicate ignored
<argument> ...shipout:D \box_use:N \l_shipout_box 
                                                  \__shipout_drop_firstpage_...
l.355 
       <./qgam_vs_aqmm_all_scenarios_conditional_and_marginal.pdf>]
Overfull \hbox (6.30946pt too wide) in paragraph at lines 395--395
[][] 
 []


Overfull \hbox (6.30946pt too wide) in paragraph at lines 395--395
[][] 
 []

[9] [10
pdfTeX warning (ext4): destination with the same identifier (name{table.2}) has been already used, duplicate ignored
<argument> ...shipout:D \box_use:N \l_shipout_box 
                                                  \__shipout_drop_firstpage_...
l.410 
      ] [11] [12] [13]
<betast12_different_times.pdf, id=190, 1084.05pt x 867.24pt>
File: betast12_different_times.pdf Graphic file (type pdf)
<use betast12_different_times.pdf>
Package pdftex.def Info: betast12_different_times.pdf  used on input line 491.
(pdftex.def)             Requested size: 469.75502pt x 375.80397pt.
 [14]
<comp_betast1_vs_betast2_Qerrors.pdf, id=197, 1084.05pt x 578.16pt>
File: comp_betast1_vs_betast2_Qerrors.pdf Graphic file (type pdf)
<use comp_betast1_vs_betast2_Qerrors.pdf>
Package pdftex.def Info: comp_betast1_vs_betast2_Qerrors.pdf  used on input line 498.
(pdftex.def)             Requested size: 469.75502pt x 250.53596pt.
 [15
pdfTeX warning (ext4): destination with the same identifier (name{figure.4}) has been already used, duplicate ignored
<argument> ...shipout:D \box_use:N \l_shipout_box 
                                                  \__shipout_drop_firstpage_...
l.503 
       <./betast12_different_times.pdf>]
<pred_Diff_model_vs_boot.pdf, id=213, 1084.05pt x 433.62pt>
File: pred_Diff_model_vs_boot.pdf Graphic file (type pdf)
<use pred_Diff_model_vs_boot.pdf>
Package pdftex.def Info: pred_Diff_model_vs_boot.pdf  used on input line 523.
(pdftex.def)             Requested size: 469.75502pt x 187.90198pt.
 [16
pdfTeX warning (ext4): destination with the same identifier (name{figure.5}) has been already used, duplicate ignored
<argument> ...shipout:D \box_use:N \l_shipout_box 
                                                  \__shipout_drop_firstpage_...
l.530 \end{figure}
                   <./comp_betast1_vs_betast2_Qerrors.pdf>]
<boxplot_difference_linpred_methods.pdf, id=226, 1084.05pt x 722.7pt>
File: boxplot_difference_linpred_methods.pdf Graphic file (type pdf)
<use boxplot_difference_linpred_methods.pdf>
Package pdftex.def Info: boxplot_difference_linpred_methods.pdf  used on input line 537.
(pdftex.def)             Requested size: 469.75502pt x 313.16995pt.
 [17
pdfTeX warning (ext4): destination with the same identifier (name{figure.6}) has been already used, duplicate ignored
<argument> ...shipout:D \box_use:N \l_shipout_box 
                                                  \__shipout_drop_firstpage_...
l.542 
       <./pred_Diff_model_vs_boot.pdf>] [18
pdfTeX warning (ext4): destination with the same identifier (name{figure.7}) has been already used, duplicate ignored
<argument> ...shipout:D \box_use:N \l_shipout_box 
                                                  \__shipout_drop_firstpage_...
l.547 \clearpage
                 <./boxplot_difference_linpred_methods.pdf>] (/Users/marialaurabattagliola/Desktop/EPFL_work/Helle/sow data/RESUBMISSION JABES/Revised supplementary/.texpadtmp/Supplementary.bbl [19

])

Package natbib Warning: There were multiply defined citations.

[20] (/Users/marialaurabattagliola/Desktop/EPFL_work/Helle/sow data/RESUBMISSION JABES/Revised supplementary/.texpadtmp/Supplementary.aux)
Package rerunfilecheck Info: File `Supplementary.out' has not changed.
(rerunfilecheck)             Checksum: 28B29697061C190D091A66E9278195D9;1133.
 ) 
Here is how much of TeX's memory you used:
 36652 strings out of 478268
 710743 string characters out of 5846348
 1255645 words of memory out of 5000000
 53992 multiletter control sequences out of 15000+600000
 485551 words of font info for 143 fonts, out of 8000000 for 9000
 1141 hyphenation exceptions out of 8191
 84i,16n,80p,1010b,528s stack positions out of 10000i,1000n,20000p,200000b,200000s
{/usr/local/texlive/2022/texmf-dist/fonts/enc/dvips/base/8r.enc}</usr/local/texlive/2022/texmf-dist/fonts/type1/public/amsfonts/cm/cmbx12.pfb></usr/local/texlive/2022/texmf-dist/fonts/type1/public/amsfonts/cm/cmex10.pfb></usr/local/texlive/2022/texmf-dist/fonts/type1/public/amsfonts/cm/cmmi12.pfb></usr/local/texlive/2022/texmf-dist/fonts/type1/public/amsfonts/cm/cmmi6.pfb></usr/local/texlive/2022/texmf-dist/fonts/type1/public/amsfonts/cm/cmmi8.pfb></usr/local/texlive/2022/texmf-dist/fonts/type1/public/amsfonts/cm/cmr12.pfb></usr/local/texlive/2022/texmf-dist/fonts/type1/public/amsfonts/cm/cmr17.pfb></usr/local/texlive/2022/texmf-dist/fonts/type1/public/amsfonts/cm/cmr6.pfb></usr/local/texlive/2022/texmf-dist/fonts/type1/public/amsfonts/cm/cmr8.pfb></usr/local/texlive/2022/texmf-dist/fonts/type1/public/amsfonts/cm/cmsy10.pfb></usr/local/texlive/2022/texmf-dist/fonts/type1/public/amsfonts/cm/cmsy8.pfb></usr/local/texlive/2022/texmf-dist/fonts/type1/public/amsfonts/cm/cmti12.pfb></usr/local/texlive/2022/texmf-dist/fonts/type1/public/amsfonts/symbols/msbm10.pfb></usr/local/texlive/2022/texmf-dist/fonts/type1/urw/courier/ucrr8a.pfb>
Output written on "/Users/marialaurabattagliola/Desktop/EPFL_work/Helle/sow data/RESUBMISSION JABES/Revised supplementary/.texpadtmp/Supplementary.pdf" (20 pages, 1067032 bytes).
PDF statistics:
 330 PDF objects out of 1000 (max. 8388607)
 262 compressed objects within 3 object streams
 50 named destinations out of 1000 (max. 500000)
 34400 words of extra memory for PDF output out of 35830 (max. 10000000)
