# Supplementary material for: Quantile Regression for Longitudinal Functional Data with Application to Feed Intake of Lactating Sows
Source: J Agric Biol Environ Stat. 2024 Feb 6;30(1):211–30. doi: 10.1007/s13253-024-00601-5 (PMC11885350; doi:10.1007/s13253-024-00601-5)
Supplement: Supplementary file 2 — (zip 1175 KB) [file 13253_2024_601_MOESM2_ESM.zip › Revised supplementary/.texpadtmp/Supplementary.aux]

\relax 
\providecommand\hyper@newdestlabel[2]{}
\providecommand\babel@aux[2]{}
\@nameuse{bbl@beforestart}
\providecommand\HyperFirstAtBeginDocument{\AtBeginDocument}
\HyperFirstAtBeginDocument{\ifx\hyper@anchor\@undefined
\global\let\oldcontentsline\contentsline
\gdef\contentsline#1#2#3#4{\oldcontentsline{#1}{#2}{#3}}
\global\let\oldnewlabel\newlabel
\gdef\newlabel#1#2{\newlabelxx{#1}#2}
\gdef\newlabelxx#1#2#3#4#5#6{\oldnewlabel{#1}{{#2}{#3}}}
\AtEndDocument{\ifx\hyper@anchor\@undefined
\let\contentsline\oldcontentsline
\let\newlabel\oldnewlabel
\fi}
\fi}
\global\let\hyper@last\relax 
\gdef\HyperFirstAtBeginDocument#1{#1}
\providecommand\HyField@AuxAddToFields[1]{}
\providecommand\HyField@AuxAddToCoFields[2]{}
\citation{geraci2019}
\citation{doi:10.1080/01621459.2020.1725521}
\providecommand \oddpage@label [2]{}
\@writefile{toc}{\acswitchoff }
\@writefile{lof}{\acswitchoff }
\@writefile{lot}{\acswitchoff }
\babel@aux{english}{}
\@writefile{toc}{\contentsline {section}{\numberline {S1}Simulations}{S1}{section.1}\protected@file@percent }
\newlabel{sec:simulations}{{S1}{S1}{Simulations}{section.1}{}}
\citation{FDboost}
\citation{10.1214/07-STS242,SCHMID2008298}
\citation{Goldsmith2012}
\citation{kundu2016}
\@writefile{toc}{\contentsline {subsection}{\numberline {S1.1}Data generation}{S2}{subsection.1.1}\protected@file@percent }
\newlabel{sec:simulations_data_generation}{{S1.1}{S2}{Data generation}{subsection.1.1}{}}
\newlabel{X_true_sim}{{S1.1}{S2}{Data generation}{equation.1.1}{}}
\newlabel{eq:Y_sim_beta_st}{{S1.2}{S3}{Data generation}{equation.1.2}{}}
\newlabel{eq:Q_sim_beta_st}{{S1.3}{S3}{Data generation}{equation.1.3}{}}
\@writefile{lot}{\contentsline {table}{\numberline {S1}{\ignorespaces Description of quantile level and parameter values used in the simulation scenarios. Asterisks $(^*)$ denote values or error distributions where the scenario differs from scenario D.}}{S4}{table.1}\protected@file@percent }
\newlabel{table:scenarios}{{S1}{S4}{Description of quantile level and parameter values used in the simulation scenarios. Asterisks $(^*)$ denote values or error distributions where the scenario differs from scenario D}{table.1}{}}
\@writefile{toc}{\contentsline {subsection}{\numberline {S1.2}Time-invariant regression coefficient}{S4}{subsection.1.2}\protected@file@percent }
\newlabel{sec:simulations_betas}{{S1.2}{S4}{Time-invariant regression coefficient}{subsection.1.2}{}}
\@writefile{lof}{\contentsline {figure}{\numberline {S1}{\ignorespaces Fifty observed (left panel) and smoothed (right panel) functional covariates from a realization of functional data in our simulation setup. Five curves are coloured to better show the features of the simulated functions.}}{S5}{figure.1}\protected@file@percent }
\newlabel{fig:eg_hatX_simu}{{S1}{S5}{Fifty observed (left panel) and smoothed (right panel) functional covariates from a realization of functional data in our simulation setup. Five curves are coloured to better show the features of the simulated functions}{figure.1}{}}
\@writefile{lof}{\contentsline {figure}{\numberline {S2}{\ignorespaces Estimated functional coefficients, $\hat  \beta ^\tau (\cdot )$, in scenario D when data are simulated with $\beta (s) = \beta _1(s)$ (on the left) and $\beta (s) = \beta _2(s)$ (on the right). The red curves represent the true coefficient functions, $\beta ^\tau (\cdot )$.}}{S6}{figure.2}\protected@file@percent }
\newlabel{fig:beta1_vs_beta2_simu_qgam}{{S2}{S6}{Estimated functional coefficients, $\hat \beta ^\tau (\cdot )$, in scenario D when data are simulated with $\beta (s) = \beta _1(s)$ (on the left) and $\beta (s) = \beta _2(s)$ (on the right). The red curves represent the true coefficient functions, $\beta ^\tau (\cdot )$}{figure.2}{}}
\citation{doi:10.1080/03610920500199018}
\@writefile{lof}{\contentsline {figure}{\numberline {S3}{\ignorespaces Results for the conditional and marginal models (top two and bottom two rows, respectively). For the former, we compare results for the fAQMM (blue) and the fQGAM (red). For the latter, we show the results arising from the fQGAM estimation only. For both models, boxplots of the RMSE and bias of the linear predictor $\hat  Q_0^\tau $ (first and second column, respectively) when data are simulated with $\beta (s) = \beta _1(s)$ (first row) and $\beta (s) = \beta _2(s)$ (second row) are shown.}}{S8}{figure.3}\protected@file@percent }
\newlabel{fig:errors_beta1_vs_beta2_simu}{{S3}{S8}{Results for the conditional and marginal models (top two and bottom two rows, respectively). For the former, we compare results for the fAQMM (blue) and the fQGAM (red). For the latter, we show the results arising from the fQGAM estimation only. For both models, boxplots of the RMSE and bias of the linear predictor $\hat Q_0^\tau $ (first and second column, respectively) when data are simulated with $\beta (s) = \beta _1(s)$ (first row) and $\beta (s) = \beta _2(s)$ (second row) are shown}{figure.3}{}}
\newlabel{table:additional_results_simu}{{S1.2}{S10}{}{figure.3}{}}
\@writefile{lot}{\contentsline {table}{\numberline {S2}{\ignorespaces Average over 200 replications of bias, standard deviation, in-sample RMSE of the linear predictor, out-of-sample RMSE of the linear predictor and in-sample RMSE of the linear predictor obtained with the marginal model (from second to sixth columns), as well as sample median over 200 replications of the ISE for the estimated smooth intercept and functional coefficient (seventh and eighth columns, respectively). Results are shown for the two choices of functional coefficient $\beta (s)$.}}{S10}{table.2}\protected@file@percent }
\citation{battagliola2022}
\newlabel{sec:simulations_cond_vs_marg}{{S1.2}{S11}{}{table.2}{}}
\newlabel{eq:margmodel}{{S1.4}{S11}{}{equation.1.4}{}}
\newlabel{eq:linearmargmodel}{{S1.5}{S12}{}{equation.1.5}{}}
\citation{battagliola2022}
\@writefile{toc}{\contentsline {subsection}{\numberline {S1.3}Time-varying regression coefficient}{S13}{subsection.1.3}\protected@file@percent }
\newlabel{sec:simulations_betast}{{S1.3}{S13}{Time-varying regression coefficient}{subsection.1.3}{}}
\@writefile{lof}{\contentsline {figure}{\numberline {S4}{\ignorespaces Estimated functional coefficients in scenario D when data are simulated with $\beta (s,t) = \beta _1(s,t)$ (top row) and when $\beta (s,t) = \beta _2(s,t)$ (bottom row). We show the results for fixed longitudinal time points, namely $t=0.1$ (left column), $t=0.5$ (central column) and $t=0.9$ (right column). The red curves represent the true functional coefficients $\hat  \beta ^\tau (\cdot ,t)$.}}{S15}{figure.4}\protected@file@percent }
\newlabel{fig:betast1_vs_betast2_simu}{{S4}{S15}{Estimated functional coefficients in scenario D when data are simulated with $\beta (s,t) = \beta _1(s,t)$ (top row) and when $\beta (s,t) = \beta _2(s,t)$ (bottom row). We show the results for fixed longitudinal time points, namely $t=0.1$ (left column), $t=0.5$ (central column) and $t=0.9$ (right column). The red curves represent the true functional coefficients $\hat \beta ^\tau (\cdot ,t)$}{figure.4}{}}
\@writefile{lof}{\contentsline {figure}{\numberline {S5}{\ignorespaces Boxplots of the RMSE and the bias of the linear predictor $\hat  Q^{\tau ,0}$ (first and second column respectively) in the cases where data are simulated with $\beta (s,t) = \beta _1(s,t)$ (first row) and $\beta (s,t) = \beta _2(s,t)$ (second row). See Table~\ref  {table:scenarios} for a detailed explanation of the scenarios, but notice that data are now simulated with time-varying coefficients. }}{S16}{figure.5}\protected@file@percent }
\newlabel{fig:errors_st_simu}{{S5}{S16}{Boxplots of the RMSE and the bias of the linear predictor $\hat Q^{\tau ,0}$ (first and second column respectively) in the cases where data are simulated with $\beta (s,t) = \beta _1(s,t)$ (first row) and $\beta (s,t) = \beta _2(s,t)$ (second row). See Table~\ref {table:scenarios} for a detailed explanation of the scenarios, but notice that data are now simulated with time-varying coefficients}{figure.5}{}}
\@writefile{toc}{\contentsline {section}{\numberline {S2}Extra results from the application}{S16}{section.2}\protected@file@percent }
\newlabel{sec:extra_application}{{S2}{S16}{Extra results from the application}{section.2}{}}
\@writefile{lof}{\contentsline {figure}{\numberline {S6}{\ignorespaces Estimated differences in quantiles between the pointwise 20\% and 80\% temperature curves, obtained from 100 bootstrap datasets generated by block resampling (left) and wild bootstrap (right) for young sows at quantile level 0.1. The black curves represent $\hat  {D}^\tau (\cdot )$, the estimate obtained from the observed data.}}{S17}{figure.6}\protected@file@percent }
\newlabel{fig:application_compare_bootstrap}{{S6}{S17}{Estimated differences in quantiles between the pointwise 20\% and 80\% temperature curves, obtained from 100 bootstrap datasets generated by block resampling (left) and wild bootstrap (right) for young sows at quantile level 0.1. The black curves represent $\hat {D}^\tau (\cdot )$, the estimate obtained from the observed data}{figure.6}{}}
\@writefile{lof}{\contentsline {figure}{\numberline {S7}{\ignorespaces Boxplots representing the difference in estimated quantiles estimated by means of fQGAM and fAQMM. The difference is measured for each lactation day at $\tau =0.1$ and $\tau =0.5$ (first and second row respectively), for both young (dashed line) and old (solid line) sows. }}{S18}{figure.7}\protected@file@percent }
\newlabel{fig:application_qgam_aqmm_comparison}{{S7}{S18}{Boxplots representing the difference in estimated quantiles estimated by means of fQGAM and fAQMM. The difference is measured for each lactation day at $\tau =0.1$ and $\tau =0.5$ (first and second row respectively), for both young (dashed line) and old (solid line) sows}{figure.7}{}}
\bibstyle{apalike}
\bibdata{bibliography.bib}
\bibcite{battagliola2022}{{1}{2022}{{Battagliola et~al.}}{{}}}
\bibcite{FDboost}{{2}{2020}{{Brockhaus et~al.}}{{}}}
\bibcite{10.1214/07-STS242}{{3}{2007}{{Bühlmann and Hothorn}}{{}}}
\bibcite{doi:10.1080/01621459.2020.1725521}{{4}{2021}{{Fasiolo et~al.}}{{}}}
\bibcite{geraci2019}{{5}{2019}{{Geraci}}{{}}}
\bibcite{Goldsmith2012}{{6}{2012}{{Goldsmith et~al.}}{{}}}
\bibcite{kundu2016}{{7}{2016}{{Kundu et~al.}}{{}}}
\@writefile{toc}{\contentsline {section}{\numberline {S3}Details about implementation}{S19}{section.3}\protected@file@percent }
\newlabel{sec:implement}{{S3}{S19}{Details about implementation}{section.3}{}}
\bibcite{SCHMID2008298}{{8}{2008}{{Schmid and Hothorn}}{{}}}
\bibcite{doi:10.1080/03610920500199018}{{9}{2005}{{Yu and Zhang}}{{}}}
\ACRO{total-barriers}{1}
\gdef \@abspage@last{20}
