# Supplementary material for: Quantile Regression for Longitudinal Functional Data with Application to Feed Intake of Lactating Sows
Source: J Agric Biol Environ Stat. 2024 Feb 6;30(1):211–30. doi: 10.1007/s13253-024-00601-5 (PMC11885350; doi:10.1007/s13253-024-00601-5)
Supplement: Supplementary file 2 — (zip 1175 KB) [file 13253_2024_601_MOESM2_ESM.zip › Revised supplementary/.texpadtmp/Supplementary.blg]

This is BibTeX, Version 0.99d (TeX Live 2022)
Capacity: max_strings=200000, hash_size=200000, hash_prime=170003
The top-level auxiliary file: /Users/marialaurabattagliola/Desktop/EPFL_work/Helle/sow data/RESUBMISSION JABES/Revised supplementary/.texpadtmp/Supplementary.aux
The style file: apalike.bst
Database file #1: ../bibliography.bib
You've used 9 entries,
            1935 wiz_defined-function locations,
            543 strings with 5744 characters,
and the built_in function-call counts, 3849 in all, are:
= -- 374
> -- 156
< -- 4
+ -- 56
- -- 52
* -- 359
:= -- 666
add.period$ -- 27
call.type$ -- 9
change.case$ -- 71
chr.to.int$ -- 9
cite$ -- 9
duplicate$ -- 126
empty$ -- 275
format.name$ -- 67
if$ -- 748
int.to.chr$ -- 1
int.to.str$ -- 0
missing$ -- 9
newline$ -- 48
num.names$ -- 27
pop$ -- 49
preamble$ -- 1
purify$ -- 71
quote$ -- 0
skip$ -- 95
stack$ -- 0
substring$ -- 328
swap$ -- 9
text.length$ -- 0
text.prefix$ -- 0
top$ -- 0
type$ -- 54
warning$ -- 0
while$ -- 30
width$ -- 0
write$ -- 119
