# Supplementary material for: Quantile Regression for Longitudinal Functional Data with Application to Feed Intake of Lactating Sows
Source: J Agric Biol Environ Stat. 2024 Feb 6;30(1):211–30. doi: 10.1007/s13253-024-00601-5 (PMC11885350; doi:10.1007/s13253-024-00601-5)
Supplement: Supplementary file 2 — (zip 1175 KB) [file 13253_2024_601_MOESM2_ESM.zip › Revised supplementary/.texpadtmp/main.aux]

\relax 
\providecommand\hyper@newdestlabel[2]{}
\providecommand\babel@aux[2]{}
\@nameuse{bbl@beforestart}
\providecommand\HyperFirstAtBeginDocument{\AtBeginDocument}
\HyperFirstAtBeginDocument{\ifx\hyper@anchor\@undefined
\global\let\oldcontentsline\contentsline
\gdef\contentsline#1#2#3#4{\oldcontentsline{#1}{#2}{#3}}
\global\let\oldnewlabel\newlabel
\gdef\newlabel#1#2{\newlabelxx{#1}#2}
\gdef\newlabelxx#1#2#3#4#5#6{\oldnewlabel{#1}{{#2}{#3}}}
\AtEndDocument{\ifx\hyper@anchor\@undefined
\let\contentsline\oldcontentsline
\let\newlabel\oldnewlabel
\fi}
\fi}
\global\let\hyper@last\relax 
\gdef\HyperFirstAtBeginDocument#1{#1}
\providecommand\HyField@AuxAddToFields[1]{}
\providecommand\HyField@AuxAddToCoFields[2]{}
\providecommand \oddpage@label [2]{}
\@writefile{toc}{\acswitchoff }
\@writefile{lof}{\acswitchoff }
\@writefile{lot}{\acswitchoff }
\babel@aux{USenglish}{}
\citation{koenker1978regression}
\citation{koenker_2005}
\citation{koenker2017handbook}
\citation{koenker2004quantile}
\citation{lamarche2010robust}
\citation{doi:10.1002/jae.2520}
\citation{GU2019}
\citation{doi:10.1080/01621459.2020.1725521}
\citation{RePEc:eee:econom:v:170:y:2012:i:1:p:76-91}
\citation{GALVAO201692}
\citation{doi:10.1111/j.1368-423X.2011.00349.x}
\citation{RePEc:cfr:cefirw:w0249}
\citation{doi:10.1080/10485250500303015}
\citation{RePEc:hin:jnljps:3743762}
\citation{kato2012estimation}
\citation{https://doi.org/10.1111/j.1467-9868.2011.01008.x}
\citation{li2022inference}
\citation{Fenske2013,greven2017general,geraci2019,doi:10.1080/01621459.2020.1725521}
\@writefile{toc}{\contentsline {section}{\numberline {1}Introduction}{2}{section.1}\protected@file@percent }
\citation{doi:10.1080/01621459.2020.1725521}
\citation{battagliola2022}
\citation{galvao2015bootstrap}
\@writefile{toc}{\contentsline {section}{\numberline {2}Framework}{4}{section.2}\protected@file@percent }
\newlabel{sec:framework}{{2}{4}{Framework}{section.2}{}}
\newlabel{eq:target_quantile_model}{{2.1}{4}{Framework}{equation.2.1}{}}
\citation{battagliola2022}
\citation{wood2017generalized}
\@writefile{toc}{\contentsline {section}{\numberline {3}Estimation methodology}{5}{section.3}\protected@file@percent }
\newlabel{sec:estimation}{{3}{5}{Estimation methodology}{section.3}{}}
\@writefile{toc}{\contentsline {subsection}{\numberline {3.1}Representation of the functional coefficient and smooth intercept}{5}{subsection.3.1}\protected@file@percent }
\newlabel{sec:estimation_spline_rep}{{3.1}{5}{Representation of the functional coefficient and smooth intercept}{subsection.3.1}{}}
\citation{koenker1978regression}
\citation{doi:10.1080/01621459.2020.1725521}
\citation{horowitz98}
\citation{CHERNOZHUKOV2003293}
\citation{OTSU2008508}
\citation{goh2009}
\citation{fernandes2021smoothing}
\citation{he2021smoothed}
\citation{doi:10.1080/01621459.2020.1725521}
\citation{doi:10.1111/rssb.12158}
\newlabel{eq:coefficients_approx}{{3.1}{6}{Representation of the functional coefficient and smooth intercept}{equation.3.1}{}}
\newlabel{eq:te_functional_term}{{3.2}{6}{Representation of the functional coefficient and smooth intercept}{equation.3.2}{}}
\@writefile{toc}{\contentsline {subsection}{\numberline {3.2}Estimation of coefficients and random intercepts}{6}{subsection.3.2}\protected@file@percent }
\newlabel{subsec:est}{{3.2}{6}{Estimation of coefficients and random intercepts}{subsection.3.2}{}}
\citation{wood2017generalized}
\citation{doi:10.1080/01621459.2020.1725521}
\@writefile{toc}{\contentsline {subsection}{\numberline {3.3}Covariates observed with noise}{7}{subsection.3.3}\protected@file@percent }
\newlabel{sec:noisy_covariates}{{3.3}{7}{Covariates observed with noise}{subsection.3.3}{}}
\newlabel{eq:W}{{3.3}{7}{Covariates observed with noise}{equation.3.3}{}}
\citation{ramsay2005functional}
\citation{Yao2003}
\citation{xiao2018}
\citation{xiao2016fast}
\citation{Goldsmith2012}
\citation{greven2010,chen2012modeling,park2015,koner2023second}
\citation{RePEc:eee:econom:v:170:y:2012:i:1:p:76-91,galvao2015bootstrap,battagliola2022}
\@writefile{toc}{\contentsline {subsection}{\numberline {3.4}Bootstrap procedures for variance assessment and bias adjustment}{8}{subsection.3.4}\protected@file@percent }
\newlabel{sec:boot}{{3.4}{8}{Bootstrap procedures for variance assessment and bias adjustment}{subsection.3.4}{}}
\@writefile{lof}{\contentsline {figure}{\numberline {1}{\ignorespaces Overview of estimation and inference procedure, including computation of an approximate $1-\alpha $ confidence interval for a target $\theta $.}}{9}{figure.1}\protected@file@percent }
\newlabel{fig:flowchart}{{1}{9}{Overview of estimation and inference procedure, including computation of an approximate $1-\alpha $ confidence interval for a target $\theta $}{figure.1}{}}
\citation{galvao2015bootstrap}
\citation{battagliola2022}
\citation{neyman1948consistent,Lancaster2000}
\citation{Karlsson2009}
\citation{battagliola2022}
\newlabel{eq:diff_quantiles}{{3.4}{10}{Bootstrap procedures for variance assessment and bias adjustment}{equation.3.4}{}}
\citation{battagliola2022}
\citation{battagliola2022}
\citation{battagliola2022}
\citation{galvao2015bootstrap}
\citation{dourmad2022,bjerg2020,bloemhof2013effect}
\citation{renaudeau2001effects}
\citation{bjerg2020}
\citation{dourmad2022}
\citation{ncr1999effect}
\citation{renaudeau2001effects1}
\newlabel{eq:bootCI}{{3.5}{11}{Bootstrap procedures for variance assessment and bias adjustment}{equation.3.5}{}}
\citation{ncr1999effect,doi:10.1111/rssc.12376}
\@writefile{toc}{\contentsline {section}{\numberline {4}Lactating sows' feed intake}{12}{section.4}\protected@file@percent }
\newlabel{sec:application}{{4}{12}{Lactating sows' feed intake}{section.4}{}}
\@writefile{toc}{\contentsline {subsection}{\numberline {4.1}Description and preprocessing of data}{12}{subsection.4.1}\protected@file@percent }
\citation{doi:10.1111/rssc.12376}
\citation{RePEc:hin:jnljps:3743762}
\citation{RePEc:hin:jnljps:3743762}
\@writefile{lof}{\contentsline {figure}{\numberline {2}{\ignorespaces {The lactation data. Left: daily feed intake profiles over lactation days of young sows (upper panel) and of old sows (lower panel) with three randomly selected profiles (black) in each group. For some sows data are only available in a subset of the lactation period. Right: smoothed temperature curves (grey), as well as the pointwise temperature quantiles curves at quantile levels 20\% (blue), 50\% (green) and 80\% (red) based on the whole dataset.}}}{14}{figure.2}\protected@file@percent }
\newlabel{fig:application_temperature}{{2}{14}{The lactation data. Left: daily feed intake profiles over lactation days of young sows (upper panel) and of old sows (lower panel) with three randomly selected profiles (black) in each group. For some sows data are only available in a subset of the lactation period. Right: smoothed temperature curves (grey), as well as the pointwise temperature quantiles curves at quantile levels 20\% (blue), 50\% (green) and 80\% (red) based on the whole dataset}{figure.2}{}}
\@writefile{toc}{\contentsline {subsection}{\numberline {4.2}Estimated quantiles of feed intake}{14}{subsection.4.2}\protected@file@percent }
\newlabel{sec:application_predQ0}{{4.2}{14}{Estimated quantiles of feed intake}{subsection.4.2}{}}
\newlabel{eq:application_model_st}{{4.1}{14}{Estimated quantiles of feed intake}{equation.4.1}{}}
\@writefile{lof}{\contentsline {figure}{\numberline {3}{\ignorespaces  Predicted quantiles corresponding to the 20\% and 80\% pointwise temperature profiles. Bootstrap-adjusted estimates are shown with dotted curves. The left column refers to sows at their first pregnancy, while right one refers to the older sows. Results at quantile levels $\tau =0.1$ and $\tau =0.5$ are shown in the top and bottom row, respectively. Notice that predicted quantiles at different quantile levels are plotted on different scales. }}{16}{figure.3}\protected@file@percent }
\newlabel{fig:application_pred_model_comparison}{{3}{16}{Predicted quantiles corresponding to the 20\% and 80\% pointwise temperature profiles. Bootstrap-adjusted estimates are shown with dotted curves. The left column refers to sows at their first pregnancy, while right one refers to the older sows. Results at quantile levels $\tau =0.1$ and $\tau =0.5$ are shown in the top and bottom row, respectively. Notice that predicted quantiles at different quantile levels are plotted on different scales}{figure.3}{}}
\@writefile{lof}{\contentsline {figure}{\numberline {4}{\ignorespaces Estimated differences in quantiles between the pointwise 20\% and 80\% temperature curves, both without (solid black) and with (solid orange) bias adjustment. The corresponding pointwise confidence intervals, based on the model solely or on bootstrap, are illustrated with dashed curves. The left column refers to sows at their first pregnancy, while the right column refers to the older sows. Results at levels $\tau =0,1$ and $\tau =0.5$ are shown in the top and bottom row, respectively.}}{17}{figure.4}\protected@file@percent }
\newlabel{fig:application_pred_model_comparison_diff}{{4}{17}{Estimated differences in quantiles between the pointwise 20\% and 80\% temperature curves, both without (solid black) and with (solid orange) bias adjustment. The corresponding pointwise confidence intervals, based on the model solely or on bootstrap, are illustrated with dashed curves. The left column refers to sows at their first pregnancy, while the right column refers to the older sows. Results at levels $\tau =0,1$ and $\tau =0.5$ are shown in the top and bottom row, respectively}{figure.4}{}}
\citation{doi:10.1080/01621459.2020.1725521}
\citation{wood2017generalized}
\@writefile{toc}{\contentsline {subsection}{\numberline {4.3}Comparison with simpler models}{18}{subsection.4.3}\protected@file@percent }
\newlabel{sec:simplermodels}{{4.3}{18}{Comparison with simpler models}{subsection.4.3}{}}
\newlabel{eq:application_model_t}{{4.2}{18}{Comparison with simpler models}{equation.4.2}{}}
\newlabel{eq:application_model_const}{{4.3}{18}{Comparison with simpler models}{equation.4.3}{}}
\@writefile{lot}{\contentsline {table}{\numberline {1}{\ignorespaces AIC and sum of effective degrees of freedom for young and old animals when adopting model \textup  {\hbox {\mathsurround \z@ \normalfont  (\ignorespaces \ref  {eq:application_model_st}\unskip \@@italiccorr )}} (first column), model \textup  {\hbox {\mathsurround \z@ \normalfont  (\ignorespaces \ref  {eq:application_model_st}\unskip \@@italiccorr )}} with $\beta (s,t) = \beta _A(s)$ (second column), model \textup  {\hbox {\mathsurround \z@ \normalfont  (\ignorespaces \ref  {eq:application_model_t}\unskip \@@italiccorr )}} (third column) and model \textup  {\hbox {\mathsurround \z@ \normalfont  (\ignorespaces \ref  {eq:application_model_const}\unskip \@@italiccorr )}} (fourth column). The smallest values of AIC are emphasized in each row.}}{20}{table.1}\protected@file@percent }
\newlabel{table:AIC}{{1}{20}{AIC and sum of effective degrees of freedom for young and old animals when adopting model \eqref {eq:application_model_st} (first column), model \eqref {eq:application_model_st} with $\beta (s,t) = \beta _A(s)$ (second column), model \eqref {eq:application_model_t} (third column) and model \eqref {eq:application_model_const} (fourth column). The smallest values of AIC are emphasized in each row}{table.1}{}}
\@writefile{toc}{\contentsline {subsection}{\numberline {4.4}Estimated effect of temperature}{20}{subsection.4.4}\protected@file@percent }
\citation{kato2012estimation}
\citation{phd_thesis}
\citation{zhao2012wavelet,mousavi2017multinomial}
\@writefile{lof}{\contentsline {figure}{\numberline {5}{\ignorespaces Illustration of the estimated coefficient function $\hat  {\beta }^\tau (\cdot ,\cdot )$ at level $\tau =0.1$ (top row) and $\tau =0.5$ (bottom row), for both young (left column) and older sows (right column). Curves show $s\DOTSB \mapstochar \rightarrow \hat  {\beta }^\tau (s,t)$ for each lactation days $t$, varying in color.}}{21}{figure.5}\protected@file@percent }
\newlabel{fig:coef_splines_betast}{{5}{21}{Illustration of the estimated coefficient function $\hat {\beta }^\tau (\cdot ,\cdot )$ at level $\tau =0.1$ (top row) and $\tau =0.5$ (bottom row), for both young (left column) and older sows (right column). Curves show $s\mapsto \hat {\beta }^\tau (s,t)$ for each lactation days $t$, varying in color}{figure.5}{}}
\@writefile{toc}{\contentsline {section}{\numberline {5}Discussion}{21}{section.5}\protected@file@percent }
\newlabel{sec:discussion}{{5}{21}{Discussion}{section.5}{}}
\citation{renaudeau2001effects1}
\citation{bloemhof2013effect}
\citation{ncr1999effect}
\citation{doi:10.1111/rssc.12376}
\citation{FDboost}
\citation{galvao2015bootstrap,battagliola2022}
\citation{li2022inference}
\citation{abramowicz2018}
\citation{Pini2023}
\citation{doi:10.1111/j.1368-423X.2011.00349.x}
\citation{geraci2014linear}
\newlabel{sec:appendix}{{5}{24}{}{section.5}{}}
\newlabel{eq:Ystar}{{5.1}{24}{}{equation.5.1}{}}
\citation{wu1986}
\citation{liu1988}
\citation{10.1093/biomet/asr052}
\citation{10.1093/biomet/asr052}
\citation{wang2018}
\citation{battagliola2022}
\citation{R}
\citation{refund}
\citation{qgam_Rpaper}
\citation{wood2017generalized,gamm4}
\citation{refund}
\@writefile{toc}{\contentsline {section}{\numberline {6}Declarations}{26}{section.6}\protected@file@percent }
\@writefile{toc}{\contentsline {subsection}{\numberline {6.1}Data availability}{26}{subsection.6.1}\protected@file@percent }
\bibstyle{apalike}
\bibdata{bibliography}
\bibcite{abramowicz2018}{{1}{2018}{{Abramowicz et~al.}}{{}}}
\bibcite{phd_thesis}{{2}{2021}{{Battagliola}}{{}}}
\bibcite{battagliola2022}{{3}{2022}{{Battagliola et~al.}}{{}}}
\bibcite{RePEc:cfr:cefirw:w0249}{{4}{2019}{{Besstremyannaya and Golovan}}{{}}}
\bibcite{doi:10.1111/rssb.12158}{{5}{2016}{{Bissiri et~al.}}{{}}}
\bibcite{bjerg2020}{{6}{2020}{{Bjerg et~al.}}{{}}}
\@writefile{toc}{\contentsline {subsection}{\numberline {6.2}Funding and/or Conflicts of interests }{27}{subsection.6.2}\protected@file@percent }
\bibcite{bloemhof2013effect}{{7}{2013}{{Bloemhof et~al.}}{{}}}
\bibcite{FDboost}{{8}{2020}{{Brockhaus et~al.}}{{}}}
\bibcite{doi:10.1111/j.1368-423X.2011.00349.x}{{9}{2011}{{Canay}}{{}}}
\bibcite{doi:10.1080/10485250500303015}{{10}{2005}{{Cardot et~al.}}{{}}}
\bibcite{chen2012modeling}{{11}{2012}{{Chen and M{\"u}ller}}{{}}}
\bibcite{https://doi.org/10.1111/j.1467-9868.2011.01008.x}{{12}{2012}{{Chen and Müller}}{{}}}
\bibcite{CHERNOZHUKOV2003293}{{13}{2003}{{Chernozhukov and Hong}}{{}}}
\bibcite{dourmad2022}{{14}{2022}{{Dourmad et~al.}}{{}}}
\bibcite{doi:10.1080/01621459.2020.1725521}{{15}{2021a}{{Fasiolo et~al.}}{{}}}
\bibcite{qgam_Rpaper}{{16}{2021b}{{Fasiolo et~al.}}{{}}}
\bibcite{10.1093/biomet/asr052}{{17}{2011}{{Feng et~al.}}{{}}}
\bibcite{Fenske2013}{{18}{2013}{{Fenske et~al.}}{{}}}
\bibcite{fernandes2021smoothing}{{19}{2021}{{Fernandes et~al.}}{{}}}
\bibcite{galvao2015bootstrap}{{20}{2015}{{Galvao and Montes-Rojas}}{{}}}
\bibcite{GALVAO201692}{{21}{2016}{{Galvao and Kato}}{{}}}
\bibcite{geraci2019}{{22}{2019}{{Geraci}}{{}}}
\bibcite{geraci2014linear}{{23}{2014}{{Geraci and Bottai}}{{}}}
\bibcite{goh2009}{{24}{2009}{{Goh and Knight}}{{}}}
\bibcite{Goldsmith2012}{{25}{2012}{{Goldsmith et~al.}}{{}}}
\bibcite{refund}{{26}{2023}{{Goldsmith et~al.}}{{}}}
\bibcite{greven2010}{{27}{2010}{{Greven et~al.}}{{}}}
\bibcite{greven2017general}{{28}{2017}{{Greven and Scheipl}}{{}}}
\bibcite{GU2019}{{29}{2019}{{Gu and Volgushev}}{{}}}
\bibcite{doi:10.1002/jae.2520}{{30}{2017}{{Harding and Lamarche}}{{}}}
\bibcite{he2021smoothed}{{31}{2021}{{He et~al.}}{{}}}
\bibcite{horowitz98}{{32}{1998}{{Horowitz}}{{}}}
\bibcite{ncr1999effect}{{33}{1999}{{Johnston et~al.}}{{}}}
\bibcite{Karlsson2009}{{34}{2009}{{Karlsson}}{{}}}
\bibcite{kato2012estimation}{{35}{2012}{{Kato}}{{}}}
\bibcite{RePEc:eee:econom:v:170:y:2012:i:1:p:76-91}{{36}{2012}{{Kato et~al.}}{{}}}
\bibcite{koenker2004quantile}{{37}{2004}{{Koenker}}{{}}}
\bibcite{koenker_2005}{{38}{2005}{{Koenker}}{{}}}
\bibcite{koenker1978regression}{{39}{1978}{{Koenker and Bassett~Jr}}{{}}}
\bibcite{koenker2017handbook}{{40}{2017}{{Koenker et~al.}}{{}}}
\bibcite{koner2023second}{{41}{2023}{{Koner and Staicu}}{{}}}
\bibcite{lamarche2010robust}{{42}{2010}{{Lamarche}}{{}}}
\bibcite{Lancaster2000}{{43}{2000}{{Lancaster}}{{}}}
\bibcite{li2022inference}{{44}{2022}{{Li et~al.}}{{}}}
\bibcite{liu1988}{{45}{1988}{{Liu}}{{}}}
\bibcite{mousavi2017multinomial}{{46}{2017}{{Mousavi and S{\o }rensen}}{{}}}
\bibcite{neyman1948consistent}{{47}{1948}{{Neyman and Scott}}{{}}}
\bibcite{OTSU2008508}{{48}{2008}{{Otsu}}{{}}}
\bibcite{RePEc:hin:jnljps:3743762}{{49}{2019}{{Park et~al.}}{{}}}
\bibcite{park2015}{{50}{2015}{{Park and Staicu}}{{}}}
\bibcite{Pini2023}{{51}{2023}{{Pini et~al.}}{{}}}
\bibcite{R}{{52}{2023}{{R Core Team}}{{}}}
\bibcite{ramsay2005functional}{{53}{2005}{{Ramsay and Silverman}}{{}}}
\bibcite{renaudeau2001effects}{{54}{2001}{{Renaudeau and Noblet}}{{}}}
\bibcite{renaudeau2001effects1}{{55}{2001}{{Renaudeau et~al.}}{{}}}
\bibcite{doi:10.1111/rssc.12376}{{56}{2020}{{Staicu et~al.}}{{}}}
\bibcite{wang2018}{{57}{2018}{{Wang et~al.}}{{}}}
\bibcite{wood2017generalized}{{58}{2017}{{Wood}}{{}}}
\bibcite{gamm4}{{59}{2020}{{Wood and Scheipl}}{{}}}
\bibcite{wu1986}{{60}{1986}{{Wu}}{{}}}
\bibcite{xiao2018}{{61}{2018}{{Xiao et~al.}}{{}}}
\bibcite{xiao2016fast}{{62}{2016}{{Xiao et~al.}}{{}}}
\bibcite{Yao2003}{{63}{2003}{{Yao et~al.}}{{}}}
\bibcite{zhao2012wavelet}{{64}{2012}{{Zhao et~al.}}{{}}}
\ACRO{total-barriers}{1}
\gdef \@abspage@last{33}
