# Supplementary material for: Quantile Regression for Longitudinal Functional Data with Application to Feed Intake of Lactating Sows
Source: J Agric Biol Environ Stat. 2024 Feb 6;30(1):211–30. doi: 10.1007/s13253-024-00601-5 (PMC11885350; doi:10.1007/s13253-024-00601-5)
Supplement: Supplementary file 2 — (zip 1175 KB) [file 13253_2024_601_MOESM2_ESM.zip › Revised supplementary/.texpadtmp/main.blg]

This is BibTeX, Version 0.99d (TeX Live 2022)
Capacity: max_strings=200000, hash_size=200000, hash_prime=170003
The top-level auxiliary file: /Users/marialaurabattagliola/Desktop/EPFL_work/Helle/sow data/RESUBMISSION JABES/Revised manuscript/.texpadtmp/main.aux
The style file: apalike.bst
Database file #1: ../bibliography.bib
You've used 64 entries,
            1935 wiz_defined-function locations,
            873 strings with 15071 characters,
and the built_in function-call counts, 26240 in all, are:
= -- 2572
> -- 1092
< -- 34
+ -- 379
- -- 366
* -- 2386
:= -- 4582
add.period$ -- 194
call.type$ -- 64
change.case$ -- 496
chr.to.int$ -- 63
cite$ -- 64
duplicate$ -- 891
empty$ -- 1836
format.name$ -- 468
if$ -- 5056
int.to.chr$ -- 2
int.to.str$ -- 0
missing$ -- 64
newline$ -- 324
num.names$ -- 192
pop$ -- 364
preamble$ -- 1
purify$ -- 503
quote$ -- 0
skip$ -- 667
stack$ -- 0
substring$ -- 2088
swap$ -- 67
text.length$ -- 0
text.prefix$ -- 0
top$ -- 0
type$ -- 376
warning$ -- 0
while$ -- 217
width$ -- 0
write$ -- 832
